# Supplementary material for: Arboricolonus simplex gen. et sp. nov. and novelties in Cadophora, Minutiella and Proliferodiscus from Prunus wood in Germany
Source: MycoKeys. 2020 Mar 2;63:119–61. doi: 10.3897/mycokeys.63.46836 (PMC7062850; doi:10.3897/mycokeys.63.46836)
Supplement: XML Treatment for Arboricolonus [file mycokeys.63.46836-treatment1.xml]

<!DOCTYPE tp:taxon-treatment
  PUBLIC "-//TaxonX//DTD Taxonomic Treatment Publishing DTD v0 20100105//EN" "tax-treatment-NSO.dtd">
<tp:taxon-treatment xmlns:tp="http://www.plazi.org/taxpub"><tp:treatment-meta><kwd-group><label>Taxon classification</label><kwd><named-content xmlns:xlink="http://www.w3.org/1999/xlink" content-type="kingdom">Fungi</named-content></kwd><kwd><named-content xmlns:xlink="http://www.w3.org/1999/xlink" content-type="order">Phaeomoniellales</named-content></kwd><kwd><named-content xmlns:xlink="http://www.w3.org/1999/xlink" content-type="family">Phaeomoniellaceae</named-content></kwd></kwd-group><mixed-citation publication-type="journal"><person-group><name><surname>Bien</surname><given-names>Steffen</given-names></name><name><surname>Damm</surname><given-names>Ulrike</given-names></name></person-group><article-title><italic><tp:taxon-name><tp:taxon-name-part taxon-name-part-type="genus" reg="Arboricolonus">Arboricolonus</tp:taxon-name-part> <tp:taxon-name-part taxon-name-part-type="species" reg="simplex">simplex</tp:taxon-name-part></tp:taxon-name></italic> gen. et sp. nov. and novelties in <italic><tp:taxon-name><tp:taxon-name-part taxon-name-part-type="genus" reg="Cadophora">Cadophora</tp:taxon-name-part></tp:taxon-name></italic>, <italic><tp:taxon-name><tp:taxon-name-part taxon-name-part-type="genus" reg="Minutiella">Minutiella</tp:taxon-name-part></tp:taxon-name></italic> and <italic><tp:taxon-name><tp:taxon-name-part taxon-name-part-type="genus" reg="Proliferodiscus">Proliferodiscus</tp:taxon-name-part></tp:taxon-name></italic> from <italic><tp:taxon-name><tp:taxon-name-part taxon-name-part-type="genus" reg="Prunus">Prunus</tp:taxon-name-part></tp:taxon-name></italic> wood in Germany</article-title><source>MycoKeys</source><day>02</day><month>3</month><year>2020</year><volume>63</volume><fpage>119</fpage><lpage>161</lpage><pub-id pub-id-type="doi">10.3897/mycokeys.63.46836</pub-id></mixed-citation></tp:treatment-meta><tp:nomenclature><tp:taxon-name><object-id xmlns:xlink="http://www.w3.org/1999/xlink" content-type="arpha" xlink:type="simple">75121161-030A-5EFA-9B8D-B54874853688</object-id>
              <tp:taxon-name-part taxon-name-part-type="genus" reg="Arboricolonus">Arboricolonus</tp:taxon-name-part>
              <object-id xmlns:xlink="http://www.w3.org/1999/xlink" content-type="mycobank" xlink:type="simple">832106</object-id>
            </tp:taxon-name><tp:taxon-authority>S.Bien &amp; Damm</tp:taxon-authority><tp:taxon-status xmlns:xlink="http://www.w3.org/1999/xlink" xlink:type="simple">gen. nov.</tp:taxon-status></tp:nomenclature><tp:treatment-sec sec-type="type species" id="SECID0EY6AI"><title>Type species.</title><p><italic><tp:taxon-name><tp:taxon-name-part taxon-name-part-type="genus" reg="Arboricolonus">Arboricolonus</tp:taxon-name-part> <tp:taxon-name-part taxon-name-part-type="species" reg="simplex">simplex</tp:taxon-name-part></tp:taxon-name></italic> S.Bien &amp; Damm.</p></tp:treatment-sec><tp:treatment-sec sec-type="etymology" id="SECID0EJABI"><title>Etymology.</title><p>Referring to the life inside tree wood (<italic>arbor</italic> Lat. = tree + <italic>colonus</italic> = settler).</p></tp:treatment-sec><tp:treatment-sec sec-type="description" id="SECID0ETABI"><title>Description.</title><p><italic>Colonies</italic> slow-growing, moist, white or buff colours on oatmeal agar medium, lacking aerial mycelium. <italic>Sporulation</italic> conidia formed on hyphal cells. <italic>Conidiophores</italic> reduced to conidiogenous cells. <italic>Conidiogenous cells</italic> enteroblastic, intercalary, reduced to short discrete phialides or, more often, collarettes formed directly on hyphal cells, collarettes short tubular to funnel-shaped. <italic>Conidia</italic> aggregated around the hyphae, small, hyaline, 1-celled, cylindrical, ovoidal to allantoid. <italic>Vegetative hyphae and phialides</italic> hyaline, smooth-walled, septate, branched.</p></tp:treatment-sec></tp:taxon-treatment>
