# Supplementary material for: Arboricolonus simplex gen. et sp. nov. and novelties in Cadophora, Minutiella and Proliferodiscus from Prunus wood in Germany
Source: MycoKeys. 2020 Mar 2;63:119–61. doi: 10.3897/mycokeys.63.46836 (PMC7062850; doi:10.3897/mycokeys.63.46836)
Supplement: XML Treatment for Arboricolonus simplex [file mycokeys.63.46836-treatment2.xml]

<!DOCTYPE tp:taxon-treatment
  PUBLIC "-//TaxonX//DTD Taxonomic Treatment Publishing DTD v0 20100105//EN" "tax-treatment-NSO.dtd">
<tp:taxon-treatment xmlns:tp="http://www.plazi.org/taxpub"><tp:treatment-meta><kwd-group><label>Taxon classification</label><kwd><named-content xmlns:xlink="http://www.w3.org/1999/xlink" content-type="kingdom">Fungi</named-content></kwd><kwd><named-content xmlns:xlink="http://www.w3.org/1999/xlink" content-type="order">Phaeomoniellales</named-content></kwd><kwd><named-content xmlns:xlink="http://www.w3.org/1999/xlink" content-type="family">Phaeomoniellaceae</named-content></kwd></kwd-group><mixed-citation publication-type="journal"><person-group><name><surname>Bien</surname><given-names>Steffen</given-names></name><name><surname>Damm</surname><given-names>Ulrike</given-names></name></person-group><article-title><italic><tp:taxon-name><tp:taxon-name-part taxon-name-part-type="genus" reg="Arboricolonus">Arboricolonus</tp:taxon-name-part> <tp:taxon-name-part taxon-name-part-type="species" reg="simplex">simplex</tp:taxon-name-part></tp:taxon-name></italic> gen. et sp. nov. and novelties in <italic><tp:taxon-name><tp:taxon-name-part taxon-name-part-type="genus" reg="Cadophora">Cadophora</tp:taxon-name-part></tp:taxon-name></italic>, <italic><tp:taxon-name><tp:taxon-name-part taxon-name-part-type="genus" reg="Minutiella">Minutiella</tp:taxon-name-part></tp:taxon-name></italic> and <italic><tp:taxon-name><tp:taxon-name-part taxon-name-part-type="genus" reg="Proliferodiscus">Proliferodiscus</tp:taxon-name-part></tp:taxon-name></italic> from <italic><tp:taxon-name><tp:taxon-name-part taxon-name-part-type="genus" reg="Prunus">Prunus</tp:taxon-name-part></tp:taxon-name></italic> wood in Germany</article-title><source>MycoKeys</source><day>02</day><month>3</month><year>2020</year><volume>63</volume><fpage>119</fpage><lpage>161</lpage><pub-id pub-id-type="doi">10.3897/mycokeys.63.46836</pub-id></mixed-citation></tp:treatment-meta><tp:nomenclature><tp:taxon-name><object-id xmlns:xlink="http://www.w3.org/1999/xlink" content-type="arpha" xlink:type="simple">23BEFC07-66A4-5946-8E10-246CAFFDAFB0</object-id>
              <tp:taxon-name-part taxon-name-part-type="genus" reg="Arboricolonus">Arboricolonus</tp:taxon-name-part>
              <tp:taxon-name-part taxon-name-part-type="species" reg="simplex">simplex</tp:taxon-name-part>
              <object-id xmlns:xlink="http://www.w3.org/1999/xlink" content-type="mycobank" xlink:type="simple">832107</object-id>
            </tp:taxon-name><tp:taxon-authority>S.Bien &amp; Damm</tp:taxon-authority><tp:taxon-status xmlns:xlink="http://www.w3.org/1999/xlink" xlink:type="simple">sp. nov.</tp:taxon-status><xref ref-type="fig" rid="F5">Figures 5A</xref><xref ref-type="fig" rid="F6">, 6</xref></tp:nomenclature><tp:treatment-sec sec-type="material" id="SECID0EWCBI"><title>Type.</title><p>Germany, Saxony, orchard north of Wölkau, <named-content xmlns:xlink="http://www.w3.org/1999/xlink" content-type="dwc:verbatimCoordinates" xlink:type="simple"><named-content content-type="geo-json" specific-use="{&#34;type&#34;:&#34;Point&#34;,&#34;coordinates&#34;:[13.827778,50.978417]}" id="NCID0E6CBI" xlink:type="simple">50°58'42.3"N, 13°49'40.0"E</named-content></named-content>, from brown wedge-shaped necrosis in wood of <italic><tp:taxon-name><tp:taxon-name-part taxon-name-part-type="genus" reg="Prunus">Prunus</tp:taxon-name-part> <tp:taxon-name-part taxon-name-part-type="species" reg="domestica">domestica</tp:taxon-name-part></tp:taxon-name></italic>, 16 Jan 2015, S. Bien leg., GLM-F106309 – <bold><italic>holotype</italic></bold>; <abbrev xmlns:xlink="http://www.w3.org/1999/xlink" content-type="institution" xlink:title="Senckenberg Museum of Natural History Görlitz, Germany" id="ABBRID0ESDBI" xlink:type="simple">GLMC</abbrev> 459 = <named-content xmlns:xlink="http://www.w3.org/1999/xlink" content-type="dwc:institutional_code" xlink:type="simple">CBS</named-content> 145520 = DSM 109147 – culture ex-type.</p></tp:treatment-sec><tp:treatment-sec sec-type="etymology" id="SECID0E6DBI"><title>Etymology.</title><p>Named after the simple, reduced conidiophores.</p><fig id="F5" position="float" orientation="portrait"><object-id xmlns:xlink="http://www.w3.org/1999/xlink" content-type="doi" xlink:type="simple">10.3897/mycokeys.63.46836.figure5</object-id><object-id xmlns:xlink="http://www.w3.org/1999/xlink" content-type="arpha" xlink:type="simple">7113AE99-A31F-51DD-B586-10B95B58C0E8</object-id><label>Figure 5.</label><caption><p>Colony surface of analysed strains on <abbrev xmlns:xlink="http://www.w3.org/1999/xlink" xlink:title="oatmeal agar" id="ABBRID0EMEBI" xlink:type="simple">OA</abbrev> medium. <bold>A</bold><italic><tp:taxon-name><tp:taxon-name-part taxon-name-part-type="genus" reg="Arboricolonus">Arboricolonus</tp:taxon-name-part> <tp:taxon-name-part taxon-name-part-type="species" reg="simplex">simplex</tp:taxon-name-part></tp:taxon-name></italic><abbrev xmlns:xlink="http://www.w3.org/1999/xlink" content-type="institution" xlink:title="Senckenberg Museum of Natural History Görlitz, Germany" id="ABBRID0E4EBI" xlink:type="simple">GLMC</abbrev> 459<sup>T</sup><bold>B</bold><italic><tp:taxon-name><tp:taxon-name-part taxon-name-part-type="genus" reg="Cadophora">Cadophora</tp:taxon-name-part> <tp:taxon-name-part taxon-name-part-type="species" reg="africana">africana</tp:taxon-name-part></tp:taxon-name></italic><named-content xmlns:xlink="http://www.w3.org/1999/xlink" content-type="dwc:institutional_code" xlink:type="simple">CBS</named-content> 120890<sup>T</sup><bold>C</bold><italic><tp:taxon-name><tp:taxon-name-part taxon-name-part-type="genus" reg="Cadophora">C.</tp:taxon-name-part> <tp:taxon-name-part taxon-name-part-type="species" reg="bubakii">bubakii</tp:taxon-name-part></tp:taxon-name></italic><named-content xmlns:xlink="http://www.w3.org/1999/xlink" content-type="dwc:institutional_code" xlink:type="simple">CBS</named-content> 198.30<sup>T</sup><bold>D</bold><italic><tp:taxon-name><tp:taxon-name-part taxon-name-part-type="genus" reg="Cadophora">C.</tp:taxon-name-part> <tp:taxon-name-part taxon-name-part-type="species" reg="luteo-olivacea">luteo-olivacea</tp:taxon-name-part></tp:taxon-name></italic><abbrev xmlns:xlink="http://www.w3.org/1999/xlink" content-type="institution" xlink:title="Senckenberg Museum of Natural History Görlitz, Germany" id="ABBRID0E6GBI" xlink:type="simple">GLMC</abbrev> 1264 <bold>E</bold><italic><tp:taxon-name><tp:taxon-name-part taxon-name-part-type="genus" reg="Cadophora">C.</tp:taxon-name-part> <tp:taxon-name-part taxon-name-part-type="species" reg="novi-eboraci">novi-eboraci</tp:taxon-name-part></tp:taxon-name></italic><abbrev xmlns:xlink="http://www.w3.org/1999/xlink" content-type="institution" xlink:title="Senckenberg Museum of Natural History Görlitz, Germany" id="ABBRID0ERHBI" xlink:type="simple">GLMC</abbrev> 1472 <bold>F</bold><italic><tp:taxon-name><tp:taxon-name-part taxon-name-part-type="genus" reg="Cadophora">C.</tp:taxon-name-part> <tp:taxon-name-part taxon-name-part-type="species" reg="obscura">obscura</tp:taxon-name-part></tp:taxon-name></italic><named-content xmlns:xlink="http://www.w3.org/1999/xlink" content-type="dwc:institutional_code" xlink:type="simple">CBS</named-content> 269.33 <bold>G</bold><italic><tp:taxon-name><tp:taxon-name-part taxon-name-part-type="genus" reg="Cadophora">C.</tp:taxon-name-part> <tp:taxon-name-part taxon-name-part-type="species" reg="prunicola">prunicola</tp:taxon-name-part></tp:taxon-name></italic><named-content xmlns:xlink="http://www.w3.org/1999/xlink" content-type="dwc:institutional_code" xlink:type="simple">CBS</named-content> 120891<sup>T</sup><bold>H</bold><italic><tp:taxon-name><tp:taxon-name-part taxon-name-part-type="genus" reg="Cadophora">C.</tp:taxon-name-part> <tp:taxon-name-part taxon-name-part-type="species" reg="prunicola">prunicola</tp:taxon-name-part></tp:taxon-name></italic><abbrev xmlns:xlink="http://www.w3.org/1999/xlink" content-type="institution" xlink:title="Senckenberg Museum of Natural History Görlitz, Germany" id="ABBRID0EPJBI" xlink:type="simple">GLMC</abbrev> 1633 <bold>I</bold><italic><tp:taxon-name><tp:taxon-name-part taxon-name-part-type="genus" reg="Cadophora">C.</tp:taxon-name-part> <tp:taxon-name-part taxon-name-part-type="species" reg="ramosa">ramosa</tp:taxon-name-part></tp:taxon-name></italic><abbrev xmlns:xlink="http://www.w3.org/1999/xlink" content-type="institution" xlink:title="Senckenberg Museum of Natural History Görlitz, Germany" id="ABBRID0EBKBI" xlink:type="simple">GLMC</abbrev> 377<sup>T</sup><bold>J</bold><italic><tp:taxon-name><tp:taxon-name-part taxon-name-part-type="genus" reg="Minutiella">Minutiella</tp:taxon-name-part> <tp:taxon-name-part taxon-name-part-type="species" reg="pruni-avium">pruni-avium</tp:taxon-name-part></tp:taxon-name></italic><abbrev xmlns:xlink="http://www.w3.org/1999/xlink" content-type="institution" xlink:title="Senckenberg Museum of Natural History Görlitz, Germany" id="ABBRID0EVKBI" xlink:type="simple">GLMC</abbrev> 1624<sup>T</sup><bold>K</bold><italic><tp:taxon-name><tp:taxon-name-part taxon-name-part-type="genus" reg="Proliferodiscus">Proliferodiscus</tp:taxon-name-part> <tp:taxon-name-part taxon-name-part-type="species" reg="ingens">ingens</tp:taxon-name-part></tp:taxon-name></italic><abbrev xmlns:xlink="http://www.w3.org/1999/xlink" content-type="institution" xlink:title="Senckenberg Museum of Natural History Görlitz, Germany" id="ABBRID0EJLBI" xlink:type="simple">GLMC</abbrev> 1751<sup>T</sup><bold>L</bold><italic><tp:taxon-name><tp:taxon-name-part taxon-name-part-type="genus" reg="Proliferodiscus">Proliferodiscus</tp:taxon-name-part></tp:taxon-name></italic> sp. <abbrev xmlns:xlink="http://www.w3.org/1999/xlink" content-type="institution" xlink:title="Senckenberg Museum of Natural History Görlitz, Germany" id="ABBRID0EZLBI" xlink:type="simple">GLMC</abbrev> 460. Cultures <bold>A, J–L</bold> after 4 wk. Cultures <bold>B–I</bold> after 2 wk. Strains with a superscript T are ex-type cultures.</p></caption><graphic xmlns:xlink="http://www.w3.org/1999/xlink" xlink:href="mycokeys-63-119-g005.jpg" position="float" orientation="portrait" xlink:type="simple" id="oo_385039.jpg"><uri content-type="original_file" xlink:type="simple">https://binary.pensoft.net/fig/385039</uri></graphic></fig><fig id="F6" position="float" orientation="portrait"><object-id xmlns:xlink="http://www.w3.org/1999/xlink" content-type="doi" xlink:type="simple">10.3897/mycokeys.63.46836.figure6</object-id><object-id xmlns:xlink="http://www.w3.org/1999/xlink" content-type="arpha" xlink:type="simple">6D4A5F0A-62F7-55FE-B04D-684178F44265</object-id><label>Figure 6.</label><caption><p><italic><tp:taxon-name><tp:taxon-name-part taxon-name-part-type="genus" reg="Arboricolonus">Arboricolonus</tp:taxon-name-part> <tp:taxon-name-part taxon-name-part-type="species" reg="simplex">simplex</tp:taxon-name-part></tp:taxon-name></italic> gen. et sp. nov. <bold>A–J</bold> conidiogenous cells (arrows indicate conidiogenous openings or short necks) <bold>K</bold> conidia <bold>A–K</bold> from <abbrev xmlns:xlink="http://www.w3.org/1999/xlink" xlink:title="synthetic nutrient-poor agar" id="ABBRID0EANBI" xlink:type="simple">SNA</abbrev><bold>A–K</bold><abbrev xmlns:xlink="http://www.w3.org/1999/xlink" xlink:title="light microscope" id="ABBRID0EGNBI" xlink:type="simple">LM</abbrev>. Scale bar: 5 μm (<bold>A</bold> applies to <bold>B–K</bold>).</p></caption><graphic xmlns:xlink="http://www.w3.org/1999/xlink" xlink:href="mycokeys-63-119-g006.jpg" position="float" orientation="portrait" xlink:type="simple" id="oo_385040.jpg"><uri content-type="original_file" xlink:type="simple">https://binary.pensoft.net/fig/385040</uri></graphic></fig></tp:treatment-sec><tp:treatment-sec sec-type="description" id="SECID0ETNBI"><title>Description.</title><p><italic>Sexual morph</italic> not observed. <italic>Asexual morph on <abbrev xmlns:xlink="http://www.w3.org/1999/xlink" xlink:title="synthetic nutrient-poor agar" id="ABBRID0E4NBI" xlink:type="simple">SNA</abbrev>. Vegetative mycelium</italic> hyaline, smooth-walled, septate, branched, 1–3 µm wide, sometimes hyphal cells inflated and constricted at the septa, chlamydospores absent. <italic>Sporulation</italic> abundant, conidia formed on hyphal cells. <italic>Conidiophores</italic> reduced to conidiogenous cells. <italic>Conidiogenous cells</italic> enteroblastic, hyaline, smooth-walled, integrated or terminal, discrete phialides, ampulliform to navicular, 4–7 × 2–3 μm, often reduced to small necks or openings on hyphae, opening 0.5–1 µm wide, collarettes short tubular to funnel-shaped, 0.5–1 µm long, periclinal thickening sometimes visible. <italic>Conidia</italic> aggregated in heads or slimy masses around hyphae, hyaline, smooth-walled, aseptate, straight to ± curved, cylindrical, elongate ovoidal to allantoid, with one end rounded, the other end rounded to truncate, 3–4(–4.5) × 1–1.5(–2) µm, mean ± SD = 3.6 ± 0.6 × 1.3 ± 0.2 µm, L/W ratio = 2.8.</p></tp:treatment-sec><tp:treatment-sec sec-type="description" id="SECID0EKOBI"><title>Culture characteristics.</title><p><italic>Colonies on <abbrev xmlns:xlink="http://www.w3.org/1999/xlink" xlink:title="oatmeal agar" id="ABBRID0ESOBI" xlink:type="simple">OA</abbrev></italic> flat to slightly raised with an entire to undulate margin, hyaline, whitish to buff, lacking aerial mycelium, reverse same colours, 2–4 mm diam. in 2 wk, 6–10 mm diam. in 4 wk; <italic>on <abbrev xmlns:xlink="http://www.w3.org/1999/xlink" xlink:title="synthetic nutrient-poor agar" id="ABBRID0EYOBI" xlink:type="simple">SNA</abbrev></italic> flat to slightly raised with an entire to undulate margin, hyaline to whitish, lacking aerial mycelium, reverse same colours, 1–2 mm diam. in 2 wk, 3–6 mm diam. in 4 wk.</p></tp:treatment-sec><tp:treatment-sec sec-type="notes" id="SECID0E3OBI"><title>Notes.</title><p>The morphology of <italic><tp:taxon-name><tp:taxon-name-part taxon-name-part-type="genus" reg="Arboricolonus">Arboricolonus</tp:taxon-name-part> <tp:taxon-name-part taxon-name-part-type="species" reg="simplex">simplex</tp:taxon-name-part></tp:taxon-name></italic> is reminiscent of collophorina-like species regarding the colonies that are slow growing, the lack of aerial mycelium and the conidiogenous cells that are mostly reduced to short necks or openings with collarettes on hyphae (<xref ref-type="bibr" rid="B25">Damm et al. 2010</xref>; <xref ref-type="bibr" rid="B7">Bien et al. 2020</xref>). In contrast to these genera, microcyclic conidiation has not been observed in <italic><tp:taxon-name><tp:taxon-name-part taxon-name-part-type="genus" reg="Arboricolonus">Arboricolonus</tp:taxon-name-part></tp:taxon-name></italic>. This genus belongs to the <tp:taxon-name><tp:taxon-name-part taxon-name-part-type="class">Leotiomycetes</tp:taxon-name-part></tp:taxon-name> as well; however, it is not closely related to <italic><tp:taxon-name><tp:taxon-name-part taxon-name-part-type="genus" reg="Collophorina">Collophorina</tp:taxon-name-part></tp:taxon-name></italic> and collophorina-like genera (<tp:taxon-name><tp:taxon-name-part taxon-name-part-type="order">Phacidiales</tp:taxon-name-part></tp:taxon-name>) treated by <xref ref-type="bibr" rid="B7">Bien et al. (2020)</xref>. A class-wide phylogenetic analysis of LSU-ITS places it within the order <tp:taxon-name><tp:taxon-name-part taxon-name-part-type="order">Helotiales</tp:taxon-name-part></tp:taxon-name> (data not shown).</p><p>A blastn search with the ITS sequence of <italic><tp:taxon-name><tp:taxon-name-part taxon-name-part-type="genus" reg="Arboricolonus">A.</tp:taxon-name-part> <tp:taxon-name-part taxon-name-part-type="species" reg="simplex">simplex</tp:taxon-name-part></tp:taxon-name></italic> in GenBank resulted in uncultured and unidentified strains with ≤ 92% identity, for example, an uncultured <tp:taxon-name><tp:taxon-name-part taxon-name-part-type="order">Helotiales</tp:taxon-name-part></tp:taxon-name> clone from soil in the USA (<ext-link xmlns:xlink="http://www.w3.org/1999/xlink" ext-link-type="gen" xlink:href="HQ021771" xlink:type="simple">HQ021771</ext-link>, JH Vineis et al., unpubl. data), while the closest matches with strains, identified at least to the genus level, were strains of <italic><tp:taxon-name><tp:taxon-name-part taxon-name-part-type="genus" reg="Glutinomyces">Glutinomyces</tp:taxon-name-part> <tp:taxon-name-part taxon-name-part-type="species" reg="vulgaris">vulgaris</tp:taxon-name-part></tp:taxon-name></italic> with 90% identity (e.g. <ext-link xmlns:xlink="http://www.w3.org/1999/xlink" ext-link-type="gen" xlink:href="LC218288" xlink:type="simple">LC218288</ext-link>; <xref ref-type="bibr" rid="B86">Nakamura et al. 2018</xref>). The closest matches in a blastn search with the LSU sequence were, with ≤ 97% identity, the ex-type strain of <italic><tp:taxon-name><tp:taxon-name-part taxon-name-part-type="genus" reg="Hyalodendriella">Hyalodendriella</tp:taxon-name-part> <tp:taxon-name-part taxon-name-part-type="species" reg="betulae">betulae</tp:taxon-name-part></tp:taxon-name></italic> (<ext-link xmlns:xlink="http://www.w3.org/1999/xlink" ext-link-type="gen" xlink:href="EU040232" xlink:type="simple">EU040232</ext-link>; <xref ref-type="bibr" rid="B16">Crous et al. 2007</xref>), a strain identified as <italic><tp:taxon-name><tp:taxon-name-part taxon-name-part-type="genus" reg="Chalara">Chalara</tp:taxon-name-part> <tp:taxon-name-part taxon-name-part-type="species" reg="aurea">aurea</tp:taxon-name-part></tp:taxon-name></italic> (<ext-link xmlns:xlink="http://www.w3.org/1999/xlink" ext-link-type="gen" xlink:href="MH872551" xlink:type="simple">MH872551</ext-link>; <xref ref-type="bibr" rid="B109">Vu et al. 2019</xref>) and strains belonging to <italic><tp:taxon-name><tp:taxon-name-part taxon-name-part-type="genus" reg="Polyphilus">Polyphilus</tp:taxon-name-part> <tp:taxon-name-part taxon-name-part-type="species" reg="sieberi">sieberi</tp:taxon-name-part></tp:taxon-name></italic> (e.g. <ext-link xmlns:xlink="http://www.w3.org/1999/xlink" ext-link-type="gen" xlink:href="MG719708" xlink:type="simple">MG719708</ext-link>; <xref ref-type="bibr" rid="B4">Ashrafi et al. 2018</xref>).</p></tp:treatment-sec><ref-list><ref id="B25"><mixed-citation xmlns:xlink="http://www.w3.org/1999/xlink" xlink:type="simple"><person-group><name name-style="western"><surname>Damm</surname><given-names>U</given-names></name><name name-style="western"><surname>Fourie</surname><given-names>PH</given-names></name><name name-style="western"><surname>Crous</surname><given-names>PW</given-names></name></person-group> (<year>2010</year>) <article-title><tp:taxon-name><tp:taxon-name-part taxon-name-part-type="genus">Coniochaeta</tp:taxon-name-part> (<tp:taxon-name-part taxon-name-part-type="subgenus">Lecythophora</tp:taxon-name-part>)</tp:taxon-name>, <italic><tp:taxon-name><tp:taxon-name-part taxon-name-part-type="genus">Collophora</tp:taxon-name-part></tp:taxon-name></italic> gen. nov. and <italic><tp:taxon-name><tp:taxon-name-part taxon-name-part-type="genus">Phaeomoniella</tp:taxon-name-part></tp:taxon-name></italic> species associated with wood necroses of <italic><tp:taxon-name><tp:taxon-name-part taxon-name-part-type="genus">Prunus</tp:taxon-name-part></tp:taxon-name></italic> trees.</article-title><source>Persoonia</source><volume>24</volume>: <fpage>60</fpage>–<lpage>80</lpage>. <ext-link xlink:type="simple" ext-link-type="doi" xlink:href="10.3767/003158510X500705">https://doi.org/10.3767/003158510X500705</ext-link></mixed-citation></ref><ref id="B7"><mixed-citation xmlns:xlink="http://www.w3.org/1999/xlink" xlink:type="simple"><person-group><name name-style="western"><surname>Bien</surname><given-names>S</given-names></name><name name-style="western"><surname>Kraus</surname><given-names>C</given-names></name><name name-style="western"><surname>Damm</surname><given-names>U</given-names></name></person-group> (<year>2020</year>) <article-title>Novel collophorina-like genera and species from <italic><tp:taxon-name><tp:taxon-name-part taxon-name-part-type="genus">Prunus</tp:taxon-name-part></tp:taxon-name></italic> trees and vineyards in Germany.</article-title><source>Persoonia</source><volume>45</volume>: <fpage>46</fpage>–<lpage>67</lpage>. <ext-link xlink:type="simple" ext-link-type="doi" xlink:href="10.3767/persoonia.2020.45.02">https://doi.org/10.3767/persoonia.2020.45.02</ext-link></mixed-citation></ref><ref id="B86"><mixed-citation xmlns:xlink="http://www.w3.org/1999/xlink" xlink:type="simple"><person-group><name name-style="western"><surname>Nakamura</surname><given-names>N</given-names></name><name name-style="western"><surname>Hosoya</surname><given-names>T</given-names></name><name name-style="western"><surname>Tanaka</surname><given-names>C</given-names></name><name name-style="western"><surname>Takeuchi-Kaneko</surname><given-names>Y</given-names></name></person-group> (<year>2018</year>) <article-title>Detection of a root-associated group of <tp:taxon-name><tp:taxon-name-part taxon-name-part-type="family">Hyaloscyphaceae</tp:taxon-name-part></tp:taxon-name> (<tp:taxon-name><tp:taxon-name-part taxon-name-part-type="order">Helotiales</tp:taxon-name-part></tp:taxon-name>) species that commonly colonizes <tp:taxon-name><tp:taxon-name-part taxon-name-part-type="family">Fagaceae</tp:taxon-name-part></tp:taxon-name> roots and description of three new species in genus <italic><tp:taxon-name><tp:taxon-name-part taxon-name-part-type="genus">Glutinomyces</tp:taxon-name-part></tp:taxon-name></italic>.</article-title><source>Mycoscience</source><volume>59</volume>: <fpage>397</fpage>–<lpage>408</lpage>. <ext-link xlink:type="simple" ext-link-type="doi" xlink:href="10.1016/j.myc.2018.02.010">https://doi.org/10.1016/j.myc.2018.02.010</ext-link></mixed-citation></ref><ref id="B16"><mixed-citation xmlns:xlink="http://www.w3.org/1999/xlink" xlink:type="simple"><person-group><name name-style="western"><surname>Crous</surname><given-names>PW</given-names></name><name name-style="western"><surname>Braun</surname><given-names>U</given-names></name><name name-style="western"><surname>Schubert</surname><given-names>K</given-names></name><name name-style="western"><surname>Groenewald</surname><given-names>JZ</given-names></name></person-group> (<year>2007</year>) <article-title>Delimiting <italic><tp:taxon-name><tp:taxon-name-part taxon-name-part-type="genus">Cladosporium</tp:taxon-name-part></tp:taxon-name></italic> from morphologically similar genera.</article-title><source>Studies in Mycology</source><volume>58</volume>: <fpage>33</fpage>–<lpage>56</lpage>. <ext-link xlink:type="simple" ext-link-type="doi" xlink:href="10.3114/sim.2007.58.02">https://doi.org/10.3114/sim.2007.58.02</ext-link></mixed-citation></ref><ref id="B109"><mixed-citation xmlns:xlink="http://www.w3.org/1999/xlink" xlink:type="simple"><person-group><name name-style="western"><surname>Vu</surname><given-names>D</given-names></name><name name-style="western"><surname>Groenewald</surname><given-names>M</given-names></name><name name-style="western"><surname>De Vries</surname><given-names>M</given-names></name><name name-style="western"><surname>Gehrmann</surname><given-names>T</given-names></name><name name-style="western"><surname>Stielow</surname><given-names>B</given-names></name><name name-style="western"><surname>et</surname><given-names>al.</given-names></name></person-group> (<year>2019</year>) <article-title>Large-scale generation and analysis of filamentous fungal DNA barcodes boosts coverage for kingdom fungi and reveals thresholds for fungal species and higher taxon delimitation.</article-title><source>Studies in Mycology</source><volume>92</volume>: <fpage>135</fpage>–<lpage>154</lpage>. <ext-link xlink:type="simple" ext-link-type="doi" xlink:href="10.1016/j.simyco.2018.05.001">https://doi.org/10.1016/j.simyco.2018.05.001</ext-link></mixed-citation></ref><ref id="B4"><mixed-citation xmlns:xlink="http://www.w3.org/1999/xlink" xlink:type="simple"><person-group><name name-style="western"><surname>Ashrafi</surname><given-names>S</given-names></name><name name-style="western"><surname>Knapp</surname><given-names>DG</given-names></name><name name-style="western"><surname>Blaudez</surname><given-names>D</given-names></name><name name-style="western"><surname>Chalot</surname><given-names>M</given-names></name><name name-style="western"><surname>Maciá-Vicente</surname><given-names>JG</given-names></name><name name-style="western"><surname>et</surname><given-names>al.</given-names></name></person-group> (<year>2018</year>) <article-title>Inhabiting plant roots, nematodes, and truffles – <italic><tp:taxon-name><tp:taxon-name-part taxon-name-part-type="genus">Polyphilus</tp:taxon-name-part></tp:taxon-name></italic>, a new helotialean genus with two globally distributed species.</article-title><source>Mycologia</source><volume>110</volume>: <fpage>286</fpage>–<lpage>299</lpage>. <ext-link xlink:type="simple" ext-link-type="doi" xlink:href="10.1080/00275514.2018.1448167">https://doi.org/10.1080/00275514.2018.1448167</ext-link></mixed-citation></ref></ref-list></tp:taxon-treatment>
