# Supplementary material for: Arboricolonus simplex gen. et sp. nov. and novelties in Cadophora, Minutiella and Proliferodiscus from Prunus wood in Germany
Source: MycoKeys. 2020 Mar 2;63:119–61. doi: 10.3897/mycokeys.63.46836 (PMC7062850; doi:10.3897/mycokeys.63.46836)
Supplement: XML Treatment for Cadophora bubakii [file mycokeys.63.46836-treatment4.xml]

<!DOCTYPE tp:taxon-treatment
  PUBLIC "-//TaxonX//DTD Taxonomic Treatment Publishing DTD v0 20100105//EN" "tax-treatment-NSO.dtd">
<tp:taxon-treatment xmlns:tp="http://www.plazi.org/taxpub"><tp:treatment-meta><kwd-group><label>Taxon classification</label><kwd><named-content xmlns:xlink="http://www.w3.org/1999/xlink" content-type="kingdom">Fungi</named-content></kwd><kwd><named-content xmlns:xlink="http://www.w3.org/1999/xlink" content-type="order">Chaetothyriales</named-content></kwd><kwd><named-content xmlns:xlink="http://www.w3.org/1999/xlink" content-type="family">Herpotrichiellaceae</named-content></kwd></kwd-group><mixed-citation publication-type="journal"><person-group><name><surname>Bien</surname><given-names>Steffen</given-names></name><name><surname>Damm</surname><given-names>Ulrike</given-names></name></person-group><article-title><italic><tp:taxon-name><tp:taxon-name-part taxon-name-part-type="genus" reg="Arboricolonus">Arboricolonus</tp:taxon-name-part> <tp:taxon-name-part taxon-name-part-type="species" reg="simplex">simplex</tp:taxon-name-part></tp:taxon-name></italic> gen. et sp. nov. and novelties in <italic><tp:taxon-name><tp:taxon-name-part taxon-name-part-type="genus" reg="Cadophora">Cadophora</tp:taxon-name-part></tp:taxon-name></italic>, <italic><tp:taxon-name><tp:taxon-name-part taxon-name-part-type="genus" reg="Minutiella">Minutiella</tp:taxon-name-part></tp:taxon-name></italic> and <italic><tp:taxon-name><tp:taxon-name-part taxon-name-part-type="genus" reg="Proliferodiscus">Proliferodiscus</tp:taxon-name-part></tp:taxon-name></italic> from <italic><tp:taxon-name><tp:taxon-name-part taxon-name-part-type="genus" reg="Prunus">Prunus</tp:taxon-name-part></tp:taxon-name></italic> wood in Germany</article-title><source>MycoKeys</source><day>02</day><month>3</month><year>2020</year><volume>63</volume><fpage>119</fpage><lpage>161</lpage><pub-id pub-id-type="doi">10.3897/mycokeys.63.46836</pub-id></mixed-citation></tp:treatment-meta><tp:nomenclature><tp:taxon-name><object-id xmlns:xlink="http://www.w3.org/1999/xlink" content-type="arpha" xlink:type="simple">4C0CEF39-EADC-5AD1-AE20-7E90E13E6E69</object-id>
              <tp:taxon-name-part taxon-name-part-type="genus" reg="Cadophora">Cadophora</tp:taxon-name-part>
              <tp:taxon-name-part taxon-name-part-type="species" reg="bubakii">bubakii</tp:taxon-name-part>
            </tp:taxon-name><tp:taxon-authority>(Laxa) Damm &amp; S.Bien</tp:taxon-authority><tp:taxon-status xmlns:xlink="http://www.w3.org/1999/xlink" xlink:type="simple">comb. nov.</tp:taxon-status><xref ref-type="fig" rid="F5">Figures 5C</xref><xref ref-type="fig" rid="F8">, 8</xref><tp:nomenclature-citation-list><tp:nomenclature-citation><tp:taxon-name>
                  <tp:taxon-name-part taxon-name-part-type="genus" reg="Margarinomyces">Margarinomyces</tp:taxon-name-part> <tp:taxon-name-part taxon-name-part-type="species" reg="bubakii">bubakii</tp:taxon-name-part></tp:taxon-name><comment>Laxa, Zentbl. Bakt. ParasitKde, Abt. II 81: 392. 1930. (Basionym)</comment></tp:nomenclature-citation><tp:nomenclature-citation><tp:taxon-name>
                  <tp:taxon-name-part taxon-name-part-type="genus" reg="Phialophora"/>
                  <tp:taxon-name-part taxon-name-part-type="species" reg="bubakii"/>
                </tp:taxon-name><comment>≡ <tp:taxon-name><tp:taxon-name-part taxon-name-part-type="genus" reg="Phialophora">Phialophora</tp:taxon-name-part> <tp:taxon-name-part taxon-name-part-type="species" reg="bubakii">bubakii</tp:taxon-name-part></tp:taxon-name> (Laxa) Schol-Schwarz, Persoonia 6 (1): 66. 1970. </comment></tp:nomenclature-citation></tp:nomenclature-citation-list></tp:nomenclature><tp:treatment-sec sec-type="material" id="SECID0EVCCI"><title>Type.</title><p>Czech Republic, Prague, from a margarine factory, margarine, O. Laxa leg., collection date unknown (isolated by O. Laxa, deposited in <named-content xmlns:xlink="http://www.w3.org/1999/xlink" content-type="dwc:institutional_code" xlink:type="simple">CBS</named-content> collection by O. Laxa probably 1930), <named-content xmlns:xlink="http://www.w3.org/1999/xlink" content-type="dwc:institutional_code" xlink:type="simple">CBS</named-content> H-491, <named-content xmlns:xlink="http://www.w3.org/1999/xlink" content-type="dwc:institutional_code" xlink:type="simple">CBS</named-content> H-7316, GLM-F117482 – <bold><italic>isotypes</italic></bold>; <named-content xmlns:xlink="http://www.w3.org/1999/xlink" content-type="dwc:institutional_code" xlink:type="simple">CBS</named-content> 198.30 = IMI 24000 = NCTC 3273 = VKM F-162 = <abbrev xmlns:xlink="http://www.w3.org/1999/xlink" xlink:title="light microscope" id="ABBRID0E5DCI" xlink:type="simple">LM</abbrev> 288 = <abbrev xmlns:xlink="http://www.w3.org/1999/xlink" xlink:title="light microscope" id="ABBRID0ECECI" xlink:type="simple">LM</abbrev> 793 = <abbrev xmlns:xlink="http://www.w3.org/1999/xlink" content-type="institution" xlink:title="Senckenberg Museum of Natural History Görlitz, Germany" id="ABBRID0EGECI" xlink:type="simple">GLMC</abbrev> 1895 – culture ex-isotype.</p><fig id="F8" position="float" orientation="portrait"><object-id xmlns:xlink="http://www.w3.org/1999/xlink" content-type="doi" xlink:type="simple">10.3897/mycokeys.63.46836.figure8</object-id><object-id xmlns:xlink="http://www.w3.org/1999/xlink" content-type="arpha" xlink:type="simple">68689A90-7840-5AD7-8E48-64399560B748</object-id><label>Figure 8.</label><caption><p><italic><tp:taxon-name><tp:taxon-name-part taxon-name-part-type="genus" reg="Cadophora">Cadophora</tp:taxon-name-part> <tp:taxon-name-part taxon-name-part-type="species" reg="bubakii">bubakii</tp:taxon-name-part></tp:taxon-name></italic> comb. nov. <bold>A–H</bold> conidiophores and conidiogenous cells (arrows indicate short necks) <bold>I</bold> conidia <bold>A–I</bold> from <abbrev xmlns:xlink="http://www.w3.org/1999/xlink" xlink:title="synthetic nutrient-poor agar" id="ABBRID0EEFCI" xlink:type="simple">SNA</abbrev><bold>A–I</bold><abbrev xmlns:xlink="http://www.w3.org/1999/xlink" xlink:title="light microscope" id="ABBRID0EKFCI" xlink:type="simple">LM</abbrev>. Scale bar: 5 μm (<bold>A</bold> applies to <bold>H–I</bold>).</p></caption><graphic xmlns:xlink="http://www.w3.org/1999/xlink" xlink:href="mycokeys-63-119-g008.jpg" position="float" orientation="portrait" xlink:type="simple" id="oo_385042.jpg"><uri content-type="original_file" xlink:type="simple">https://binary.pensoft.net/fig/385042</uri></graphic></fig></tp:treatment-sec><tp:treatment-sec sec-type="description" id="SECID0EXFCI"><title>Description.</title><p><italic>Sexual morph</italic> not observed. <italic>Asexual morph on <abbrev xmlns:xlink="http://www.w3.org/1999/xlink" xlink:title="synthetic nutrient-poor agar" id="ABBRID0EBGCI" xlink:type="simple">SNA</abbrev>. Vegetative mycelium</italic> hyaline, smooth-walled, septate, branched, 1–3 µm wide, sometimes becoming brown with age, chlamydospores absent. <italic>Sporulation</italic> abundant, conidia formed on hyphal cells. <italic>Conidiophores</italic> hyaline, smooth-walled, occasionally with acropleurogenous branching, up to 26 µm long. <italic>Conidiogenous cells</italic> enteroblastic, hyaline, smooth-walled, discrete conidiogenous cells cylindrical to navicular, often slightly inflated having a flask-shaped appearance, often constricted at the base, 3–12 × 1.5–3.5 µm, necks cylindrical, 1–2.5 × 1–2 µm, collarettes distinct, cylindrical to funnel-shaped, 0.5–1 µm long, 1–1.5 µm wide at the upper edge, opening 1–1.5 µm wide, periclinal thickening observed. <italic>Conidia</italic> aggregated in heads, hyaline, smooth-walled, aseptate, subglobose to ellipsoidal or cylindrical with both ends rounded, straight or slightly curved, (2–)2.5–4.5(–6) × 1.5–2 µm, mean ± SD = 3.6 ± 0.9 × 1.7 ± 0.2 µm, L/W ratio = 2.1.</p></tp:treatment-sec><tp:treatment-sec sec-type="description" id="SECID0EOGCI"><title>Culture characteristics.</title><p><italic>Colonies on <abbrev xmlns:xlink="http://www.w3.org/1999/xlink" xlink:title="synthetic nutrient-poor agar" id="ABBRID0EWGCI" xlink:type="simple">SNA</abbrev></italic> flat with an entire to undulate margin, white, lacking aerial mycelium, reverse same colour, 36–56 mm diam. in 2 wk (25 °C in the dark); <italic>Colonies on <abbrev xmlns:xlink="http://www.w3.org/1999/xlink" xlink:title="oatmeal agar" id="ABBRID0E3GCI" xlink:type="simple">OA</abbrev></italic> flat with an entire to undulate margin, olivaceous to olivaceous black, sometimes covered by floccose aerial mycelium, olivaceous grey, reverse same colours, 24–27 mm diam. in 2 wk (25 °C in the dark).</p></tp:treatment-sec><tp:treatment-sec sec-type="notes" id="SECID0EAHCI"><title>Notes.</title><p>The genus <italic><tp:taxon-name><tp:taxon-name-part taxon-name-part-type="genus" reg="Margarinomyces">Margarinomyces</tp:taxon-name-part></tp:taxon-name></italic> was described 1930 with <italic><tp:taxon-name><tp:taxon-name-part taxon-name-part-type="genus" reg="Margarinomyces">Ma.</tp:taxon-name-part> <tp:taxon-name-part taxon-name-part-type="species" reg="bubakii">bubakii</tp:taxon-name-part></tp:taxon-name></italic> as type species after causing problems in a margarine factory in Czech Republic by forming greenish-black spots on and in margarine cubes that smelled like bitter-almond (benzaldehyde) (<xref ref-type="bibr" rid="B75">Laxa 1930</xref>). The fungus was shown to survive 20 min at 60 °C and to be resistant to organic preservatives such as sodium benzoate that was, however, only tolerated in margarine up to a concentration of 0.2% (<xref ref-type="bibr" rid="B75">Laxa 1930</xref>). According to the <named-content xmlns:xlink="http://www.w3.org/1999/xlink" content-type="dwc:institutional_code" xlink:type="simple">CBS</named-content> website, strain <named-content xmlns:xlink="http://www.w3.org/1999/xlink" content-type="dwc:institutional_code" xlink:type="simple">CBS</named-content> 198.30 is ex-isotype of <italic><tp:taxon-name><tp:taxon-name-part taxon-name-part-type="genus" reg="Margarinomyces">Ma.</tp:taxon-name-part> <tp:taxon-name-part taxon-name-part-type="species" reg="bubakii">bubakii</tp:taxon-name-part></tp:taxon-name></italic>. <xref ref-type="bibr" rid="B98">Schol-Schwarz (1970)</xref> included <italic><tp:taxon-name><tp:taxon-name-part taxon-name-part-type="genus" reg="Margarinomyces">Ma.</tp:taxon-name-part> <tp:taxon-name-part taxon-name-part-type="species" reg="bubakii">bubakii</tp:taxon-name-part></tp:taxon-name></italic> in <italic><tp:taxon-name><tp:taxon-name-part taxon-name-part-type="genus" reg="Phialophora">Phialophora</tp:taxon-name-part></tp:taxon-name></italic> and considered <italic><tp:taxon-name><tp:taxon-name-part taxon-name-part-type="genus" reg="Cadophora">C.</tp:taxon-name-part> <tp:taxon-name-part taxon-name-part-type="species" reg="obscura">obscura</tp:taxon-name-part></tp:taxon-name></italic> as a synonym. The genus <italic><tp:taxon-name><tp:taxon-name-part taxon-name-part-type="genus" reg="Margarinomyces">Margarinomyces</tp:taxon-name-part></tp:taxon-name></italic> had been included in <italic><tp:taxon-name><tp:taxon-name-part taxon-name-part-type="genus" reg="Phialophora">Phialophora</tp:taxon-name-part></tp:taxon-name></italic> by <xref ref-type="bibr" rid="B41">Gams and McGinnis (1983)</xref>, though excluded by <xref ref-type="bibr" rid="B13">Cole and Kendrick (1973)</xref>, but <italic><tp:taxon-name><tp:taxon-name-part taxon-name-part-type="genus" reg="Margarinomyces">Ma.</tp:taxon-name-part> <tp:taxon-name-part taxon-name-part-type="species" reg="bubakii">bubakii</tp:taxon-name-part></tp:taxon-name></italic> has never been considered as a species of <italic><tp:taxon-name><tp:taxon-name-part taxon-name-part-type="genus" reg="Cadophora">Cadophora</tp:taxon-name-part></tp:taxon-name></italic> before. All nine <italic><tp:taxon-name><tp:taxon-name-part taxon-name-part-type="genus" reg="Margarinomyces">Margarinomyces</tp:taxon-name-part></tp:taxon-name></italic> species had been combined in other genera, most of them in <italic><tp:taxon-name><tp:taxon-name-part taxon-name-part-type="genus" reg="Coniochaeta">Coniochaeta</tp:taxon-name-part></tp:taxon-name></italic> (<ext-link xmlns:xlink="http://www.w3.org/1999/xlink" xlink:type="simple" ext-link-type="uri" xlink:href="http://www.indexfungorum.org">http://www.indexfungorum.org</ext-link>).</p><p><italic><tp:taxon-name><tp:taxon-name-part taxon-name-part-type="genus" reg="Cadophora">Cadophora</tp:taxon-name-part> <tp:taxon-name-part taxon-name-part-type="species" reg="bubakii">bubakii</tp:taxon-name-part></tp:taxon-name></italic> (strain <named-content xmlns:xlink="http://www.w3.org/1999/xlink" content-type="dwc:institutional_code" xlink:type="simple">CBS</named-content> 198.30) differs from <italic><tp:taxon-name><tp:taxon-name-part taxon-name-part-type="genus" reg="Cadophora">C.</tp:taxon-name-part> <tp:taxon-name-part taxon-name-part-type="species" reg="obscura">obscura</tp:taxon-name-part></tp:taxon-name></italic> (strain <named-content xmlns:xlink="http://www.w3.org/1999/xlink" content-type="dwc:institutional_code" xlink:type="simple">CBS</named-content> 269.33) by forming conidiogenous cells that are often slightly inflated and therefore flask-shaped, while those of <named-content xmlns:xlink="http://www.w3.org/1999/xlink" content-type="dwc:institutional_code" xlink:type="simple">CBS</named-content> 269.33 are mostly narrow cylindrical. Conidia of strain <named-content xmlns:xlink="http://www.w3.org/1999/xlink" content-type="dwc:institutional_code" xlink:type="simple">CBS</named-content> 198.30 are sometimes subglobose and, on average, distinctly shorter than the ellipsoidal to cylindrical conidia of <named-content xmlns:xlink="http://www.w3.org/1999/xlink" content-type="dwc:institutional_code" xlink:type="simple">CBS</named-content> 269.33. Moreover, colonies of <named-content xmlns:xlink="http://www.w3.org/1999/xlink" content-type="dwc:institutional_code" xlink:type="simple">CBS</named-content> 198.30 grow faster. <xref ref-type="bibr" rid="B106">Van Beyma (1943)</xref> compared <italic><tp:taxon-name><tp:taxon-name-part taxon-name-part-type="genus" reg="Margarinomyces">Ma.</tp:taxon-name-part> <tp:taxon-name-part taxon-name-part-type="species" reg="bubakii">bubakii</tp:taxon-name-part></tp:taxon-name></italic> and <italic><tp:taxon-name><tp:taxon-name-part taxon-name-part-type="genus" reg="Phialophora">Ph.</tp:taxon-name-part> <tp:taxon-name-part taxon-name-part-type="species" reg="obscura">obscura</tp:taxon-name-part></tp:taxon-name></italic> and mentioned flask-shaped conidiogenous cells and a faster colony growth rate of <italic><tp:taxon-name><tp:taxon-name-part taxon-name-part-type="genus" reg="Margarinomyces">Ma.</tp:taxon-name-part> <tp:taxon-name-part taxon-name-part-type="species" reg="bubakii">bubakii</tp:taxon-name-part></tp:taxon-name></italic> and narrow phialides of <italic><tp:taxon-name><tp:taxon-name-part taxon-name-part-type="genus" reg="Phialophora">Ph.</tp:taxon-name-part> <tp:taxon-name-part taxon-name-part-type="species" reg="obscura">obscura</tp:taxon-name-part></tp:taxon-name></italic> as well. However, the conidia shape of both species was described and illustrated as rod-shaped.</p><p>The ITS sequences of the two <italic><tp:taxon-name><tp:taxon-name-part taxon-name-part-type="genus" reg="Cadophora">C.</tp:taxon-name-part> <tp:taxon-name-part taxon-name-part-type="species" reg="bubakii">bubakii</tp:taxon-name-part></tp:taxon-name></italic> strains included in the phylogeny of this study, <named-content xmlns:xlink="http://www.w3.org/1999/xlink" content-type="dwc:institutional_code" xlink:type="simple">CBS</named-content> 198.30 and <named-content xmlns:xlink="http://www.w3.org/1999/xlink" content-type="dwc:institutional_code" xlink:type="simple">CBS</named-content> 837.69, are identical but differ both in 19 nucleotides from that of the <italic><tp:taxon-name><tp:taxon-name-part taxon-name-part-type="genus" reg="Cadophora">C.</tp:taxon-name-part> <tp:taxon-name-part taxon-name-part-type="species" reg="obscura">obscura</tp:taxon-name-part></tp:taxon-name></italic> strain <named-content xmlns:xlink="http://www.w3.org/1999/xlink" content-type="dwc:institutional_code" xlink:type="simple">CBS</named-content> 269.33. The <italic><abbrev xmlns:xlink="http://www.w3.org/1999/xlink" xlink:title="translation elongation factor 1α" id="ABBRID0EARCI" xlink:type="simple">EF-1α</abbrev></italic> sequence of the two species differs in 31 nucleotides. The <italic><abbrev xmlns:xlink="http://www.w3.org/1999/xlink" xlink:title="βtubulin" id="ABBRID0EFRCI" xlink:type="simple">TUB</abbrev></italic> sequences of <named-content xmlns:xlink="http://www.w3.org/1999/xlink" content-type="dwc:institutional_code" xlink:type="simple">CBS</named-content> 198.30 and <named-content xmlns:xlink="http://www.w3.org/1999/xlink" content-type="dwc:institutional_code" xlink:type="simple">CBS</named-content> 269.33 were not able to be aligned with each other and the rest of the dataset and therefore excluded from the phylogeny.</p><p>A blastn search with the ITS sequence of <named-content xmlns:xlink="http://www.w3.org/1999/xlink" content-type="dwc:institutional_code" xlink:type="simple">CBS</named-content> 198.30 resulted in high similarities (99.82% and 99.64%) with “<italic><tp:taxon-name><tp:taxon-name-part taxon-name-part-type="genus" reg="Phialophora">Ph.</tp:taxon-name-part> <tp:taxon-name-part taxon-name-part-type="species" reg="bubakii">bubakii</tp:taxon-name-part></tp:taxon-name></italic>” strains <named-content xmlns:xlink="http://www.w3.org/1999/xlink" content-type="dwc:institutional_code" xlink:type="simple">CBS</named-content> 837.69 (included in our analysis) and <named-content xmlns:xlink="http://www.w3.org/1999/xlink" content-type="dwc:institutional_code" xlink:type="simple">CBS</named-content> 836.69, both isolated from margarine, as well as <named-content xmlns:xlink="http://www.w3.org/1999/xlink" content-type="dwc:institutional_code" xlink:type="simple">CBS</named-content> 834.69, isolated from wood pulp of <italic><tp:taxon-name><tp:taxon-name-part taxon-name-part-type="genus" reg="Populus">Populus</tp:taxon-name-part> <tp:taxon-name-part taxon-name-part-type="species" reg="tremula">tremula</tp:taxon-name-part></tp:taxon-name></italic> (<xref ref-type="bibr" rid="B109">Vu et al. 2019</xref>).</p></tp:treatment-sec><tp:treatment-sec><!--Section generated to contain objects referenced in tp:taxon-treatment.--><fig id="F5" position="float" orientation="portrait"><object-id xmlns:xlink="http://www.w3.org/1999/xlink" content-type="doi" xlink:type="simple">10.3897/mycokeys.63.46836.figure5</object-id><object-id xmlns:xlink="http://www.w3.org/1999/xlink" content-type="arpha" xlink:type="simple">7113AE99-A31F-51DD-B586-10B95B58C0E8</object-id><label>Figure 5.</label><caption><p>Colony surface of analysed strains on <abbrev xmlns:xlink="http://www.w3.org/1999/xlink" xlink:title="oatmeal agar" id="ABBRID0EMEBI" xlink:type="simple">OA</abbrev> medium. <bold>A</bold><italic><tp:taxon-name><tp:taxon-name-part taxon-name-part-type="genus" reg="Arboricolonus">Arboricolonus</tp:taxon-name-part> <tp:taxon-name-part taxon-name-part-type="species" reg="simplex">simplex</tp:taxon-name-part></tp:taxon-name></italic><abbrev xmlns:xlink="http://www.w3.org/1999/xlink" content-type="institution" xlink:title="Senckenberg Museum of Natural History Görlitz, Germany" id="ABBRID0E4EBI" xlink:type="simple">GLMC</abbrev> 459<sup>T</sup><bold>B</bold><italic><tp:taxon-name><tp:taxon-name-part taxon-name-part-type="genus" reg="Cadophora">Cadophora</tp:taxon-name-part> <tp:taxon-name-part taxon-name-part-type="species" reg="africana">africana</tp:taxon-name-part></tp:taxon-name></italic><named-content xmlns:xlink="http://www.w3.org/1999/xlink" content-type="dwc:institutional_code" xlink:type="simple">CBS</named-content> 120890<sup>T</sup><bold>C</bold><italic><tp:taxon-name><tp:taxon-name-part taxon-name-part-type="genus" reg="Cadophora">C.</tp:taxon-name-part> <tp:taxon-name-part taxon-name-part-type="species" reg="bubakii">bubakii</tp:taxon-name-part></tp:taxon-name></italic><named-content xmlns:xlink="http://www.w3.org/1999/xlink" content-type="dwc:institutional_code" xlink:type="simple">CBS</named-content> 198.30<sup>T</sup><bold>D</bold><italic><tp:taxon-name><tp:taxon-name-part taxon-name-part-type="genus" reg="Cadophora">C.</tp:taxon-name-part> <tp:taxon-name-part taxon-name-part-type="species" reg="luteo-olivacea">luteo-olivacea</tp:taxon-name-part></tp:taxon-name></italic><abbrev xmlns:xlink="http://www.w3.org/1999/xlink" content-type="institution" xlink:title="Senckenberg Museum of Natural History Görlitz, Germany" id="ABBRID0E6GBI" xlink:type="simple">GLMC</abbrev> 1264 <bold>E</bold><italic><tp:taxon-name><tp:taxon-name-part taxon-name-part-type="genus" reg="Cadophora">C.</tp:taxon-name-part> <tp:taxon-name-part taxon-name-part-type="species" reg="novi-eboraci">novi-eboraci</tp:taxon-name-part></tp:taxon-name></italic><abbrev xmlns:xlink="http://www.w3.org/1999/xlink" content-type="institution" xlink:title="Senckenberg Museum of Natural History Görlitz, Germany" id="ABBRID0ERHBI" xlink:type="simple">GLMC</abbrev> 1472 <bold>F</bold><italic><tp:taxon-name><tp:taxon-name-part taxon-name-part-type="genus" reg="Cadophora">C.</tp:taxon-name-part> <tp:taxon-name-part taxon-name-part-type="species" reg="obscura">obscura</tp:taxon-name-part></tp:taxon-name></italic><named-content xmlns:xlink="http://www.w3.org/1999/xlink" content-type="dwc:institutional_code" xlink:type="simple">CBS</named-content> 269.33 <bold>G</bold><italic><tp:taxon-name><tp:taxon-name-part taxon-name-part-type="genus" reg="Cadophora">C.</tp:taxon-name-part> <tp:taxon-name-part taxon-name-part-type="species" reg="prunicola">prunicola</tp:taxon-name-part></tp:taxon-name></italic><named-content xmlns:xlink="http://www.w3.org/1999/xlink" content-type="dwc:institutional_code" xlink:type="simple">CBS</named-content> 120891<sup>T</sup><bold>H</bold><italic><tp:taxon-name><tp:taxon-name-part taxon-name-part-type="genus" reg="Cadophora">C.</tp:taxon-name-part> <tp:taxon-name-part taxon-name-part-type="species" reg="prunicola">prunicola</tp:taxon-name-part></tp:taxon-name></italic><abbrev xmlns:xlink="http://www.w3.org/1999/xlink" content-type="institution" xlink:title="Senckenberg Museum of Natural History Görlitz, Germany" id="ABBRID0EPJBI" xlink:type="simple">GLMC</abbrev> 1633 <bold>I</bold><italic><tp:taxon-name><tp:taxon-name-part taxon-name-part-type="genus" reg="Cadophora">C.</tp:taxon-name-part> <tp:taxon-name-part taxon-name-part-type="species" reg="ramosa">ramosa</tp:taxon-name-part></tp:taxon-name></italic><abbrev xmlns:xlink="http://www.w3.org/1999/xlink" content-type="institution" xlink:title="Senckenberg Museum of Natural History Görlitz, Germany" id="ABBRID0EBKBI" xlink:type="simple">GLMC</abbrev> 377<sup>T</sup><bold>J</bold><italic><tp:taxon-name><tp:taxon-name-part taxon-name-part-type="genus" reg="Minutiella">Minutiella</tp:taxon-name-part> <tp:taxon-name-part taxon-name-part-type="species" reg="pruni-avium">pruni-avium</tp:taxon-name-part></tp:taxon-name></italic><abbrev xmlns:xlink="http://www.w3.org/1999/xlink" content-type="institution" xlink:title="Senckenberg Museum of Natural History Görlitz, Germany" id="ABBRID0EVKBI" xlink:type="simple">GLMC</abbrev> 1624<sup>T</sup><bold>K</bold><italic><tp:taxon-name><tp:taxon-name-part taxon-name-part-type="genus" reg="Proliferodiscus">Proliferodiscus</tp:taxon-name-part> <tp:taxon-name-part taxon-name-part-type="species" reg="ingens">ingens</tp:taxon-name-part></tp:taxon-name></italic><abbrev xmlns:xlink="http://www.w3.org/1999/xlink" content-type="institution" xlink:title="Senckenberg Museum of Natural History Görlitz, Germany" id="ABBRID0EJLBI" xlink:type="simple">GLMC</abbrev> 1751<sup>T</sup><bold>L</bold><italic><tp:taxon-name><tp:taxon-name-part taxon-name-part-type="genus" reg="Proliferodiscus">Proliferodiscus</tp:taxon-name-part></tp:taxon-name></italic> sp. <abbrev xmlns:xlink="http://www.w3.org/1999/xlink" content-type="institution" xlink:title="Senckenberg Museum of Natural History Görlitz, Germany" id="ABBRID0EZLBI" xlink:type="simple">GLMC</abbrev> 460. Cultures <bold>A, J–L</bold> after 4 wk. Cultures <bold>B–I</bold> after 2 wk. Strains with a superscript T are ex-type cultures.</p></caption><graphic xmlns:xlink="http://www.w3.org/1999/xlink" xlink:href="mycokeys-63-119-g005.jpg" position="float" orientation="portrait" xlink:type="simple" id="oo_385039.jpg"><uri content-type="original_file" xlink:type="simple">https://binary.pensoft.net/fig/385039</uri></graphic></fig></tp:treatment-sec><ref-list><ref id="B75"><mixed-citation xmlns:xlink="http://www.w3.org/1999/xlink" xlink:type="simple"><person-group><name name-style="western"><surname>Laxa</surname><given-names>O</given-names></name></person-group> (<year>1930</year>) <article-title><italic><tp:taxon-name><tp:taxon-name-part taxon-name-part-type="genus">Margarinomyces</tp:taxon-name-part></tp:taxon-name> bubáki</italic> – ein Schädling der Margarine.</article-title><source>Zentralblatt für Bakteriologie, Parasitenkunde, Infektionskrankheiten und Hygiene</source><volume>81</volume>: <fpage>392</fpage>–<lpage>396</lpage>.</mixed-citation></ref><ref id="B98"><mixed-citation xmlns:xlink="http://www.w3.org/1999/xlink" xlink:type="simple"><person-group><name name-style="western"><surname>Schol-Schwarz</surname><given-names>MB</given-names></name></person-group> (<year>1970</year>) <article-title>Revision of the genus <italic><tp:taxon-name><tp:taxon-name-part taxon-name-part-type="genus">Phialophora</tp:taxon-name-part></tp:taxon-name></italic> (<tp:taxon-name><tp:taxon-name-part taxon-name-part-type="order">Moniliales</tp:taxon-name-part></tp:taxon-name>).</article-title><source>Persoonia</source><volume>6</volume>: <fpage>59</fpage>–<lpage>94</lpage>.</mixed-citation></ref><ref id="B41"><mixed-citation xmlns:xlink="http://www.w3.org/1999/xlink" xlink:type="simple"><person-group><name name-style="western"><surname>Gams</surname><given-names>W</given-names></name><name name-style="western"><surname>McGinnis</surname><given-names>MR</given-names></name></person-group> (<year>1983</year>) <article-title><italic><tp:taxon-name><tp:taxon-name-part taxon-name-part-type="genus">Phialemonium</tp:taxon-name-part></tp:taxon-name></italic>, a new anamorph genus intermediate between <italic><tp:taxon-name><tp:taxon-name-part taxon-name-part-type="genus">Phialophora</tp:taxon-name-part></tp:taxon-name></italic> and <italic><tp:taxon-name><tp:taxon-name-part taxon-name-part-type="genus">Acremonium</tp:taxon-name-part></tp:taxon-name></italic>.</article-title><source>Mycologia</source><volume>75</volume>: <fpage>977</fpage>–<lpage>987</lpage>. <ext-link xlink:type="simple" ext-link-type="doi" xlink:href="10.1080/00275514.1983.12023783">https://doi.org/10.1080/00275514.1983.12023783</ext-link></mixed-citation></ref><ref id="B13"><mixed-citation xmlns:xlink="http://www.w3.org/1999/xlink" xlink:type="simple"><person-group><name name-style="western"><surname>Cole</surname><given-names>GT</given-names></name><name name-style="western"><surname>Kendrick</surname><given-names>B</given-names></name></person-group> (<year>1973</year>) <article-title>Taxonomic studies of <italic><tp:taxon-name><tp:taxon-name-part taxon-name-part-type="genus">Phialophora</tp:taxon-name-part></tp:taxon-name></italic>.</article-title><source>Mycologia</source><volume>65</volume>: <fpage>661</fpage>–<lpage>688</lpage>. <ext-link xlink:type="simple" ext-link-type="doi" xlink:href="10.1080/00275514.1973.12019477">https://doi.org/10.1080/00275514.1973.12019477</ext-link></mixed-citation></ref><ref id="B106"><mixed-citation xmlns:xlink="http://www.w3.org/1999/xlink" xlink:type="simple"><person-group><name name-style="western"><surname>Van Beyma</surname><given-names>FH</given-names></name></person-group> (<year>1943</year>) <article-title>Beschreibung der im Centraalbureau voor Schimmelcultures vorhandenen Arten der Gattungen <italic><tp:taxon-name><tp:taxon-name-part taxon-name-part-type="genus">Phialophora</tp:taxon-name-part></tp:taxon-name></italic> Thaxter und <italic><tp:taxon-name><tp:taxon-name-part taxon-name-part-type="genus">Margarinomyces</tp:taxon-name-part></tp:taxon-name></italic> Laxa, nebst Schüssel zu ihrer Bestimmung.</article-title><source>Antonie van Leeuwenhoek</source><volume>9</volume>: <fpage>51</fpage>–<lpage>76</lpage>. <ext-link xlink:type="simple" ext-link-type="doi" xlink:href="10.1007/BF02293064">https://doi.org/10.1007/BF02293064</ext-link></mixed-citation></ref><ref id="B109"><mixed-citation xmlns:xlink="http://www.w3.org/1999/xlink" xlink:type="simple"><person-group><name name-style="western"><surname>Vu</surname><given-names>D</given-names></name><name name-style="western"><surname>Groenewald</surname><given-names>M</given-names></name><name name-style="western"><surname>De Vries</surname><given-names>M</given-names></name><name name-style="western"><surname>Gehrmann</surname><given-names>T</given-names></name><name name-style="western"><surname>Stielow</surname><given-names>B</given-names></name><name name-style="western"><surname>et</surname><given-names>al.</given-names></name></person-group> (<year>2019</year>) <article-title>Large-scale generation and analysis of filamentous fungal DNA barcodes boosts coverage for kingdom fungi and reveals thresholds for fungal species and higher taxon delimitation.</article-title><source>Studies in Mycology</source><volume>92</volume>: <fpage>135</fpage>–<lpage>154</lpage>. <ext-link xlink:type="simple" ext-link-type="doi" xlink:href="10.1016/j.simyco.2018.05.001">https://doi.org/10.1016/j.simyco.2018.05.001</ext-link></mixed-citation></ref></ref-list></tp:taxon-treatment>
