# Supplementary material for: Arboricolonus simplex gen. et sp. nov. and novelties in Cadophora, Minutiella and Proliferodiscus from Prunus wood in Germany
Source: MycoKeys. 2020 Mar 2;63:119–61. doi: 10.3897/mycokeys.63.46836 (PMC7062850; doi:10.3897/mycokeys.63.46836)
Supplement: XML Treatment for Cadophora luteo-olivacea [file mycokeys.63.46836-treatment5.xml]

<!DOCTYPE tp:taxon-treatment
  PUBLIC "-//TaxonX//DTD Taxonomic Treatment Publishing DTD v0 20100105//EN" "tax-treatment-NSO.dtd">
<tp:taxon-treatment xmlns:tp="http://www.plazi.org/taxpub"><tp:treatment-meta><kwd-group><label>Taxon classification</label><kwd><named-content xmlns:xlink="http://www.w3.org/1999/xlink" content-type="kingdom">Fungi</named-content></kwd><kwd><named-content xmlns:xlink="http://www.w3.org/1999/xlink" content-type="order">Chaetothyriales</named-content></kwd><kwd><named-content xmlns:xlink="http://www.w3.org/1999/xlink" content-type="family">Herpotrichiellaceae</named-content></kwd></kwd-group><mixed-citation publication-type="journal"><person-group><name><surname>Bien</surname><given-names>Steffen</given-names></name><name><surname>Damm</surname><given-names>Ulrike</given-names></name></person-group><article-title><italic><tp:taxon-name><tp:taxon-name-part taxon-name-part-type="genus" reg="Arboricolonus">Arboricolonus</tp:taxon-name-part> <tp:taxon-name-part taxon-name-part-type="species" reg="simplex">simplex</tp:taxon-name-part></tp:taxon-name></italic> gen. et sp. nov. and novelties in <italic><tp:taxon-name><tp:taxon-name-part taxon-name-part-type="genus" reg="Cadophora">Cadophora</tp:taxon-name-part></tp:taxon-name></italic>, <italic><tp:taxon-name><tp:taxon-name-part taxon-name-part-type="genus" reg="Minutiella">Minutiella</tp:taxon-name-part></tp:taxon-name></italic> and <italic><tp:taxon-name><tp:taxon-name-part taxon-name-part-type="genus" reg="Proliferodiscus">Proliferodiscus</tp:taxon-name-part></tp:taxon-name></italic> from <italic><tp:taxon-name><tp:taxon-name-part taxon-name-part-type="genus" reg="Prunus">Prunus</tp:taxon-name-part></tp:taxon-name></italic> wood in Germany</article-title><source>MycoKeys</source><day>02</day><month>3</month><year>2020</year><volume>63</volume><fpage>119</fpage><lpage>161</lpage><pub-id pub-id-type="doi">10.3897/mycokeys.63.46836</pub-id></mixed-citation></tp:treatment-meta><tp:nomenclature><tp:taxon-name><object-id xmlns:xlink="http://www.w3.org/1999/xlink" content-type="arpha" xlink:type="simple">E0F214F6-A948-5ED1-B5B3-03CE8FB164C9</object-id>
              <tp:taxon-name-part taxon-name-part-type="genus" reg="Cadophora">Cadophora</tp:taxon-name-part>
              <tp:taxon-name-part taxon-name-part-type="species" reg="luteo-olivacea">luteo-olivacea</tp:taxon-name-part>
            </tp:taxon-name><tp:taxon-authority>(J.F.H.Beyma) T.C.Harr. &amp; McNew</tp:taxon-authority><xref ref-type="fig" rid="F5">Figures 5D</xref><xref ref-type="fig" rid="F9">, 9</xref></tp:nomenclature><tp:treatment-sec sec-type="description" id="SECID0EBVCI"><title>Description.</title><p><italic>Sexual morph</italic> not observed. <italic>Asexual morph on <abbrev xmlns:xlink="http://www.w3.org/1999/xlink" xlink:title="synthetic nutrient-poor agar" id="ABBRID0ELVCI" xlink:type="simple">SNA</abbrev>. Vegetative mycelium</italic> hyaline, smooth-walled, septate, branched, 1–10 µm wide, hyphal cells often, sometimes very strongly inflated and constricted at the septa, chlamydospores absent. <italic>Sporulation</italic> abundant, conidia formed on hyphal cells. <italic>Conidiophores</italic> hyaline, smooth-walled, simple or septate and branched, up to 40 µm long. <italic>Conidiogenous cells</italic> enteroblastic, hyaline, smooth-walled, cylindrical to ± inflated, 3–14 × 1.5–4 µm, sometimes integrated, necks cylindrical, 0.5–3 µm long, collarettes funnel-shaped, 1–1.5 µm long, 1–2 µm wide at the upper edge, opening 1–1.5 µm wide, periclinal thickening not observed. <italic>Conidia</italic> aggregated in heads, hyaline, smooth-walled, aseptate, cylindrical, rarely ellipsoidal, straight, sometimes slightly curved, both ends rounded, conidia of strain <abbrev xmlns:xlink="http://www.w3.org/1999/xlink" content-type="institution" xlink:title="Senckenberg Museum of Natural History Görlitz, Germany" id="ABBRID0EYVCI" xlink:type="simple">GLMC</abbrev> 1310 measure (2–)4–7(–8) × 1.5–2.5 µm, mean ± SD = 5.3 ± 1.4 × 2.0 ± 0.3 µm, L/W ratio = 2.7, while those of <abbrev xmlns:xlink="http://www.w3.org/1999/xlink" content-type="institution" xlink:title="Senckenberg Museum of Natural History Görlitz, Germany" id="ABBRID0E4VCI" xlink:type="simple">GLMC</abbrev> 1264 are longer, measuring (3–)5–8(–10) × 1.5–2 µm, mean ± SD = 6.4 ± 1.6 × 1.8 ± 0.2 µm, L/W ratio = 3.5.</p><fig id="F9" position="float" orientation="portrait"><object-id xmlns:xlink="http://www.w3.org/1999/xlink" content-type="doi" xlink:type="simple">10.3897/mycokeys.63.46836.figure9</object-id><object-id xmlns:xlink="http://www.w3.org/1999/xlink" content-type="arpha" xlink:type="simple">E7F6325A-709C-5112-8178-E10BFA96E1AB</object-id><label>Figure 9.</label><caption><p><italic><tp:taxon-name><tp:taxon-name-part taxon-name-part-type="genus" reg="Cadophora">Cadophora</tp:taxon-name-part> <tp:taxon-name-part taxon-name-part-type="species" reg="luteo-olivacea">luteo-olivacea</tp:taxon-name-part></tp:taxon-name></italic>. <bold>A–F</bold> conidiophores and conidiogenous cells (arrow indicates a short neck) <bold>G</bold> conidia <bold>A–G</bold> from <abbrev xmlns:xlink="http://www.w3.org/1999/xlink" xlink:title="synthetic nutrient-poor agar" id="ABBRID0E2WCI" xlink:type="simple">SNA</abbrev><bold>A–G</bold><abbrev xmlns:xlink="http://www.w3.org/1999/xlink" xlink:title="light microscope" id="ABBRID0EBXCI" xlink:type="simple">LM</abbrev>. Scale bar: 5 μm (<bold>A</bold> applies to <bold>B–G</bold>).</p></caption><graphic xmlns:xlink="http://www.w3.org/1999/xlink" xlink:href="mycokeys-63-119-g009.jpg" position="float" orientation="portrait" xlink:type="simple" id="oo_385043.jpg"><uri content-type="original_file" xlink:type="simple">https://binary.pensoft.net/fig/385043</uri></graphic></fig></tp:treatment-sec><tp:treatment-sec sec-type="description" id="SECID0EOXCI"><title>Culture characteristics.</title><p><italic>Colonies on <abbrev xmlns:xlink="http://www.w3.org/1999/xlink" xlink:title="synthetic nutrient-poor agar" id="ABBRID0EWXCI" xlink:type="simple">SNA</abbrev></italic> flat with an entire margin, hyaline, sometimes filter paper partly pale olivaceous to olivaceous, lacking aerial mycelium, reverse same colours, strains <abbrev xmlns:xlink="http://www.w3.org/1999/xlink" content-type="institution" xlink:title="Senckenberg Museum of Natural History Görlitz, Germany" id="ABBRID0E1XCI" xlink:type="simple">GLMC</abbrev> 1264 and <abbrev xmlns:xlink="http://www.w3.org/1999/xlink" content-type="institution" xlink:title="Senckenberg Museum of Natural History Görlitz, Germany" id="ABBRID0E6XCI" xlink:type="simple">GLMC</abbrev> 1310 5–15 mm diam., strains <abbrev xmlns:xlink="http://www.w3.org/1999/xlink" content-type="institution" xlink:title="Senckenberg Museum of Natural History Görlitz, Germany" id="ABBRID0EEYCI" xlink:type="simple">GLMC</abbrev> 517 and <abbrev xmlns:xlink="http://www.w3.org/1999/xlink" content-type="institution" xlink:title="Senckenberg Museum of Natural History Görlitz, Germany" id="ABBRID0EJYCI" xlink:type="simple">GLMC</abbrev> 1501 32–43 mm diam. in 2 wk (25 °C in the dark); <italic>Colonies on <abbrev xmlns:xlink="http://www.w3.org/1999/xlink" xlink:title="oatmeal agar" id="ABBRID0EQYCI" xlink:type="simple">OA</abbrev></italic> flat with an entire margin, buff, olivaceous buff, olivaceous to olivaceous black, lacking aerial mycelium or partly covered by pale grey aerial mycelium, reverse same colours, 28–44 mm diam. in 2 wk (25 °C in the dark).</p></tp:treatment-sec><tp:treatment-sec sec-type="notes" id="SECID0EUYCI"><title>Notes.</title><p>In total, 12 strains of <italic><tp:taxon-name><tp:taxon-name-part taxon-name-part-type="genus" reg="Cadophora">C.</tp:taxon-name-part> <tp:taxon-name-part taxon-name-part-type="species" reg="luteo-olivacea">luteo-olivacea</tp:taxon-name-part></tp:taxon-name></italic> were isolated from <italic><tp:taxon-name><tp:taxon-name-part taxon-name-part-type="genus" reg="Prunus">Prunus</tp:taxon-name-part> <tp:taxon-name-part taxon-name-part-type="species" reg="domestica">domestica</tp:taxon-name-part></tp:taxon-name></italic> in Baden-Württemberg (3), Lower Saxony (8) and Saxony (1). Two strains from Baden-Württemberg, two strains from Lower Saxony and the strain from Saxony had been selected for the phylogenetic analyses. The complete sequence dataset of <italic><tp:taxon-name><tp:taxon-name-part taxon-name-part-type="genus" reg="Cadophora">C.</tp:taxon-name-part> <tp:taxon-name-part taxon-name-part-type="species" reg="luteo-olivacea">luteo-olivacea</tp:taxon-name-part></tp:taxon-name></italic>, including reference strains, exhibits a variation of up to five nucleotides within ITS, up to nine nucleotides within <italic><abbrev xmlns:xlink="http://www.w3.org/1999/xlink" xlink:title="βtubulin" id="ABBRID0E3ZCI" xlink:type="simple">TUB</abbrev></italic> and up to 16 nucleotides within <italic><abbrev xmlns:xlink="http://www.w3.org/1999/xlink" xlink:title="translation elongation factor 1α" id="ABBRID0EB1CI" xlink:type="simple">EF-1α</abbrev></italic> sequences. The ITS sequences of the strains from this study are identical with those of the ex-type strain, except for <abbrev xmlns:xlink="http://www.w3.org/1999/xlink" content-type="institution" xlink:title="Senckenberg Museum of Natural History Görlitz, Germany" id="ABBRID0EF1CI" xlink:type="simple">GLMC</abbrev> 1517, which differs in five nucleotides, while all <italic><abbrev xmlns:xlink="http://www.w3.org/1999/xlink" xlink:title="βtubulin" id="ABBRID0EL1CI" xlink:type="simple">TUB</abbrev></italic> sequences of our isolates differ in eight to nine nucleotides from the ex-type strain. The <italic><abbrev xmlns:xlink="http://www.w3.org/1999/xlink" xlink:title="translation elongation factor 1α" id="ABBRID0EQ1CI" xlink:type="simple">EF-1α</abbrev></italic> sequence of all strains from this study differs in five nucleotides from the ex-type strain, except for <abbrev xmlns:xlink="http://www.w3.org/1999/xlink" content-type="institution" xlink:title="Senckenberg Museum of Natural History Görlitz, Germany" id="ABBRID0EU1CI" xlink:type="simple">GLMC</abbrev> 1264 with no differences.</p></tp:treatment-sec><tp:treatment-sec sec-type="material" id="SECID0EZ1CI"><title>Material examined.</title><p>Germany, Lower Saxony, Hollern-Twielenfleth, orchard, <named-content xmlns:xlink="http://www.w3.org/1999/xlink" content-type="dwc:verbatimCoordinates" xlink:type="simple"><named-content content-type="geo-json" specific-use="{&#34;type&#34;:&#34;Point&#34;,&#34;coordinates&#34;:[9.530778,53.603778]}" id="NCID0EC2CI" xlink:type="simple">53°36'13.6"N, 9°31'50.8"E</named-content></named-content>, from brown wedge-shaped necrosis in wood of <italic><tp:taxon-name><tp:taxon-name-part taxon-name-part-type="genus" reg="Prunus">Prunus</tp:taxon-name-part> <tp:taxon-name-part taxon-name-part-type="species" reg="domestica">domestica</tp:taxon-name-part></tp:taxon-name></italic>, 8 Oct. 2015, S. Bien leg., GLM-F107114, culture <abbrev xmlns:xlink="http://www.w3.org/1999/xlink" content-type="institution" xlink:title="Senckenberg Museum of Natural History Görlitz, Germany" id="ABBRID0ES2CI" xlink:type="simple">GLMC</abbrev> 1264 = <named-content xmlns:xlink="http://www.w3.org/1999/xlink" content-type="dwc:institutional_code" xlink:type="simple">CBS</named-content> 145524 = DSM 109143; Lower Saxony, Hollern-Twielenfleth, orchard, <named-content xmlns:xlink="http://www.w3.org/1999/xlink" content-type="dwc:verbatimCoordinates" xlink:type="simple"><named-content content-type="geo-json" specific-use="{&#34;type&#34;:&#34;Point&#34;,&#34;coordinates&#34;:[9.530778,53.603778]}" id="NCID0EC3CI" xlink:type="simple">53°36'13.6"N, 9°31'50.8"E</named-content></named-content>, from brown wedge-shaped necrosis in wood of <italic><tp:taxon-name><tp:taxon-name-part taxon-name-part-type="genus" reg="Prunus">P.</tp:taxon-name-part> <tp:taxon-name-part taxon-name-part-type="species" reg="domestica">domestica</tp:taxon-name-part></tp:taxon-name></italic>, 8 Oct 2015, S. Bien leg., GLM-F107160, culture <abbrev xmlns:xlink="http://www.w3.org/1999/xlink" content-type="institution" xlink:title="Senckenberg Museum of Natural History Görlitz, Germany" id="ABBRID0ES3CI" xlink:type="simple">GLMC</abbrev> 1310 = <named-content xmlns:xlink="http://www.w3.org/1999/xlink" content-type="dwc:institutional_code" xlink:type="simple">CBS</named-content> 145525 = DSM 109142; Saxony, in orchard north of Wölkau, <named-content xmlns:xlink="http://www.w3.org/1999/xlink" content-type="dwc:verbatimCoordinates" xlink:type="simple"><named-content content-type="geo-json" specific-use="{&#34;type&#34;:&#34;Point&#34;,&#34;coordinates&#34;:[13.827778,50.978417]}" id="NCID0EC4CI" xlink:type="simple">50°58'42.3"N, 13°49'40.0"E</named-content></named-content>, from brown wedge-shaped necrosis in wood of <italic><tp:taxon-name><tp:taxon-name-part taxon-name-part-type="genus" reg="Prunus">P.</tp:taxon-name-part> <tp:taxon-name-part taxon-name-part-type="species" reg="domestica">domestica</tp:taxon-name-part></tp:taxon-name></italic>, 16 Jan 2015, S. Bien leg., GLM-F106367, culture <abbrev xmlns:xlink="http://www.w3.org/1999/xlink" content-type="institution" xlink:title="Senckenberg Museum of Natural History Görlitz, Germany" id="ABBRID0ES4CI" xlink:type="simple">GLMC</abbrev> 517; Baden-Württemberg, orchard west of Nussbach, <named-content xmlns:xlink="http://www.w3.org/1999/xlink" content-type="dwc:verbatimCoordinates" xlink:type="simple"><named-content content-type="geo-json" specific-use="{&#34;type&#34;:&#34;Point&#34;,&#34;coordinates&#34;:[8.014556,48.532167]}" id="NCID0E14CI" xlink:type="simple">48°31'55.8"N, 8°00'52.4"E</named-content></named-content>, from brown wedge-shaped necrosis in wood of <italic><tp:taxon-name><tp:taxon-name-part taxon-name-part-type="genus" reg="Prunus">P.</tp:taxon-name-part> <tp:taxon-name-part taxon-name-part-type="species" reg="domestica">domestica</tp:taxon-name-part></tp:taxon-name></italic>, 23 Aug 2016, S. Bien leg., GLM-F110581, culture <abbrev xmlns:xlink="http://www.w3.org/1999/xlink" content-type="institution" xlink:title="Senckenberg Museum of Natural History Görlitz, Germany" id="ABBRID0EK5CI" xlink:type="simple">GLMC</abbrev> 1501; Baden-Württemberg, orchard east of Nussbach, <named-content xmlns:xlink="http://www.w3.org/1999/xlink" content-type="dwc:verbatimCoordinates" xlink:type="simple"><named-content content-type="geo-json" specific-use="{&#34;type&#34;:&#34;Point&#34;,&#34;coordinates&#34;:[8.030444,48.532583]}" id="NCID0ES5CI" xlink:type="simple">48°31'57.3"N, 8°01'49.6"E</named-content></named-content>, from brown wedge-shaped necrosis in wood of <italic><tp:taxon-name><tp:taxon-name-part taxon-name-part-type="genus" reg="Prunus">P.</tp:taxon-name-part> <tp:taxon-name-part taxon-name-part-type="species" reg="domestica">domestica</tp:taxon-name-part></tp:taxon-name></italic>, 23 Aug 2016, S. Bien leg., GLM-F110597, culture <abbrev xmlns:xlink="http://www.w3.org/1999/xlink" content-type="institution" xlink:title="Senckenberg Museum of Natural History Görlitz, Germany" id="ABBRID0EC6CI" xlink:type="simple">GLMC</abbrev> 1517 = <named-content xmlns:xlink="http://www.w3.org/1999/xlink" content-type="dwc:institutional_code" xlink:type="simple">CBS</named-content> 145526 = DSM 109141.</p></tp:treatment-sec><tp:treatment-sec><!--Section generated to contain objects referenced in tp:taxon-treatment.--><fig id="F5" position="float" orientation="portrait"><object-id xmlns:xlink="http://www.w3.org/1999/xlink" content-type="doi" xlink:type="simple">10.3897/mycokeys.63.46836.figure5</object-id><object-id xmlns:xlink="http://www.w3.org/1999/xlink" content-type="arpha" xlink:type="simple">7113AE99-A31F-51DD-B586-10B95B58C0E8</object-id><label>Figure 5.</label><caption><p>Colony surface of analysed strains on <abbrev xmlns:xlink="http://www.w3.org/1999/xlink" xlink:title="oatmeal agar" id="ABBRID0EMEBI" xlink:type="simple">OA</abbrev> medium. <bold>A</bold><italic><tp:taxon-name><tp:taxon-name-part taxon-name-part-type="genus" reg="Arboricolonus">Arboricolonus</tp:taxon-name-part> <tp:taxon-name-part taxon-name-part-type="species" reg="simplex">simplex</tp:taxon-name-part></tp:taxon-name></italic><abbrev xmlns:xlink="http://www.w3.org/1999/xlink" content-type="institution" xlink:title="Senckenberg Museum of Natural History Görlitz, Germany" id="ABBRID0E4EBI" xlink:type="simple">GLMC</abbrev> 459<sup>T</sup><bold>B</bold><italic><tp:taxon-name><tp:taxon-name-part taxon-name-part-type="genus" reg="Cadophora">Cadophora</tp:taxon-name-part> <tp:taxon-name-part taxon-name-part-type="species" reg="africana">africana</tp:taxon-name-part></tp:taxon-name></italic><named-content xmlns:xlink="http://www.w3.org/1999/xlink" content-type="dwc:institutional_code" xlink:type="simple">CBS</named-content> 120890<sup>T</sup><bold>C</bold><italic><tp:taxon-name><tp:taxon-name-part taxon-name-part-type="genus" reg="Cadophora">C.</tp:taxon-name-part> <tp:taxon-name-part taxon-name-part-type="species" reg="bubakii">bubakii</tp:taxon-name-part></tp:taxon-name></italic><named-content xmlns:xlink="http://www.w3.org/1999/xlink" content-type="dwc:institutional_code" xlink:type="simple">CBS</named-content> 198.30<sup>T</sup><bold>D</bold><italic><tp:taxon-name><tp:taxon-name-part taxon-name-part-type="genus" reg="Cadophora">C.</tp:taxon-name-part> <tp:taxon-name-part taxon-name-part-type="species" reg="luteo-olivacea">luteo-olivacea</tp:taxon-name-part></tp:taxon-name></italic><abbrev xmlns:xlink="http://www.w3.org/1999/xlink" content-type="institution" xlink:title="Senckenberg Museum of Natural History Görlitz, Germany" id="ABBRID0E6GBI" xlink:type="simple">GLMC</abbrev> 1264 <bold>E</bold><italic><tp:taxon-name><tp:taxon-name-part taxon-name-part-type="genus" reg="Cadophora">C.</tp:taxon-name-part> <tp:taxon-name-part taxon-name-part-type="species" reg="novi-eboraci">novi-eboraci</tp:taxon-name-part></tp:taxon-name></italic><abbrev xmlns:xlink="http://www.w3.org/1999/xlink" content-type="institution" xlink:title="Senckenberg Museum of Natural History Görlitz, Germany" id="ABBRID0ERHBI" xlink:type="simple">GLMC</abbrev> 1472 <bold>F</bold><italic><tp:taxon-name><tp:taxon-name-part taxon-name-part-type="genus" reg="Cadophora">C.</tp:taxon-name-part> <tp:taxon-name-part taxon-name-part-type="species" reg="obscura">obscura</tp:taxon-name-part></tp:taxon-name></italic><named-content xmlns:xlink="http://www.w3.org/1999/xlink" content-type="dwc:institutional_code" xlink:type="simple">CBS</named-content> 269.33 <bold>G</bold><italic><tp:taxon-name><tp:taxon-name-part taxon-name-part-type="genus" reg="Cadophora">C.</tp:taxon-name-part> <tp:taxon-name-part taxon-name-part-type="species" reg="prunicola">prunicola</tp:taxon-name-part></tp:taxon-name></italic><named-content xmlns:xlink="http://www.w3.org/1999/xlink" content-type="dwc:institutional_code" xlink:type="simple">CBS</named-content> 120891<sup>T</sup><bold>H</bold><italic><tp:taxon-name><tp:taxon-name-part taxon-name-part-type="genus" reg="Cadophora">C.</tp:taxon-name-part> <tp:taxon-name-part taxon-name-part-type="species" reg="prunicola">prunicola</tp:taxon-name-part></tp:taxon-name></italic><abbrev xmlns:xlink="http://www.w3.org/1999/xlink" content-type="institution" xlink:title="Senckenberg Museum of Natural History Görlitz, Germany" id="ABBRID0EPJBI" xlink:type="simple">GLMC</abbrev> 1633 <bold>I</bold><italic><tp:taxon-name><tp:taxon-name-part taxon-name-part-type="genus" reg="Cadophora">C.</tp:taxon-name-part> <tp:taxon-name-part taxon-name-part-type="species" reg="ramosa">ramosa</tp:taxon-name-part></tp:taxon-name></italic><abbrev xmlns:xlink="http://www.w3.org/1999/xlink" content-type="institution" xlink:title="Senckenberg Museum of Natural History Görlitz, Germany" id="ABBRID0EBKBI" xlink:type="simple">GLMC</abbrev> 377<sup>T</sup><bold>J</bold><italic><tp:taxon-name><tp:taxon-name-part taxon-name-part-type="genus" reg="Minutiella">Minutiella</tp:taxon-name-part> <tp:taxon-name-part taxon-name-part-type="species" reg="pruni-avium">pruni-avium</tp:taxon-name-part></tp:taxon-name></italic><abbrev xmlns:xlink="http://www.w3.org/1999/xlink" content-type="institution" xlink:title="Senckenberg Museum of Natural History Görlitz, Germany" id="ABBRID0EVKBI" xlink:type="simple">GLMC</abbrev> 1624<sup>T</sup><bold>K</bold><italic><tp:taxon-name><tp:taxon-name-part taxon-name-part-type="genus" reg="Proliferodiscus">Proliferodiscus</tp:taxon-name-part> <tp:taxon-name-part taxon-name-part-type="species" reg="ingens">ingens</tp:taxon-name-part></tp:taxon-name></italic><abbrev xmlns:xlink="http://www.w3.org/1999/xlink" content-type="institution" xlink:title="Senckenberg Museum of Natural History Görlitz, Germany" id="ABBRID0EJLBI" xlink:type="simple">GLMC</abbrev> 1751<sup>T</sup><bold>L</bold><italic><tp:taxon-name><tp:taxon-name-part taxon-name-part-type="genus" reg="Proliferodiscus">Proliferodiscus</tp:taxon-name-part></tp:taxon-name></italic> sp. <abbrev xmlns:xlink="http://www.w3.org/1999/xlink" content-type="institution" xlink:title="Senckenberg Museum of Natural History Görlitz, Germany" id="ABBRID0EZLBI" xlink:type="simple">GLMC</abbrev> 460. Cultures <bold>A, J–L</bold> after 4 wk. Cultures <bold>B–I</bold> after 2 wk. Strains with a superscript T are ex-type cultures.</p></caption><graphic xmlns:xlink="http://www.w3.org/1999/xlink" xlink:href="mycokeys-63-119-g005.jpg" position="float" orientation="portrait" xlink:type="simple" id="oo_385039.jpg"><uri content-type="original_file" xlink:type="simple">https://binary.pensoft.net/fig/385039</uri></graphic></fig></tp:treatment-sec></tp:taxon-treatment>
