# Supplementary material for: Arboricolonus simplex gen. et sp. nov. and novelties in Cadophora, Minutiella and Proliferodiscus from Prunus wood in Germany
Source: MycoKeys. 2020 Mar 2;63:119–61. doi: 10.3897/mycokeys.63.46836 (PMC7062850; doi:10.3897/mycokeys.63.46836)
Supplement: XML Treatment for Cadophora novi-eboraci [file mycokeys.63.46836-treatment6.xml]

<!DOCTYPE tp:taxon-treatment
  PUBLIC "-//TaxonX//DTD Taxonomic Treatment Publishing DTD v0 20100105//EN" "tax-treatment-NSO.dtd">
<tp:taxon-treatment xmlns:tp="http://www.plazi.org/taxpub"><tp:treatment-meta><kwd-group><label>Taxon classification</label><kwd><named-content xmlns:xlink="http://www.w3.org/1999/xlink" content-type="kingdom">Fungi</named-content></kwd><kwd><named-content xmlns:xlink="http://www.w3.org/1999/xlink" content-type="order">Chaetothyriales</named-content></kwd><kwd><named-content xmlns:xlink="http://www.w3.org/1999/xlink" content-type="family">Herpotrichiellaceae</named-content></kwd></kwd-group><mixed-citation publication-type="journal"><person-group><name><surname>Bien</surname><given-names>Steffen</given-names></name><name><surname>Damm</surname><given-names>Ulrike</given-names></name></person-group><article-title><italic><tp:taxon-name><tp:taxon-name-part taxon-name-part-type="genus" reg="Arboricolonus">Arboricolonus</tp:taxon-name-part> <tp:taxon-name-part taxon-name-part-type="species" reg="simplex">simplex</tp:taxon-name-part></tp:taxon-name></italic> gen. et sp. nov. and novelties in <italic><tp:taxon-name><tp:taxon-name-part taxon-name-part-type="genus" reg="Cadophora">Cadophora</tp:taxon-name-part></tp:taxon-name></italic>, <italic><tp:taxon-name><tp:taxon-name-part taxon-name-part-type="genus" reg="Minutiella">Minutiella</tp:taxon-name-part></tp:taxon-name></italic> and <italic><tp:taxon-name><tp:taxon-name-part taxon-name-part-type="genus" reg="Proliferodiscus">Proliferodiscus</tp:taxon-name-part></tp:taxon-name></italic> from <italic><tp:taxon-name><tp:taxon-name-part taxon-name-part-type="genus" reg="Prunus">Prunus</tp:taxon-name-part></tp:taxon-name></italic> wood in Germany</article-title><source>MycoKeys</source><day>02</day><month>3</month><year>2020</year><volume>63</volume><fpage>119</fpage><lpage>161</lpage><pub-id pub-id-type="doi">10.3897/mycokeys.63.46836</pub-id></mixed-citation></tp:treatment-meta><tp:nomenclature><tp:taxon-name><object-id xmlns:xlink="http://www.w3.org/1999/xlink" content-type="arpha" xlink:type="simple">77C2EB15-2DA5-519A-9755-0B3672A3B3A6</object-id>
              <tp:taxon-name-part taxon-name-part-type="genus" reg="Cadophora">Cadophora</tp:taxon-name-part>
              <tp:taxon-name-part taxon-name-part-type="species" reg="novi-eboraci">novi-eboraci</tp:taxon-name-part>
            </tp:taxon-name><tp:taxon-authority>Travadon, D.P.Lawr., Roon.-Lath., Gubler, W.F.Wilcox, Rolsh. &amp; K.Baumgartner</tp:taxon-authority><xref ref-type="fig" rid="F5">Figures 5E</xref><xref ref-type="fig" rid="F10">, 10</xref></tp:nomenclature><tp:treatment-sec sec-type="description" id="SECID0E2ADI"><title>Description.</title><p><italic>Sexual morph</italic> not observed. <italic>Asexual morph on <abbrev xmlns:xlink="http://www.w3.org/1999/xlink" xlink:title="synthetic nutrient-poor agar" id="ABBRID0EFBDI" xlink:type="simple">SNA</abbrev>. Vegetative mycelium</italic> hyaline, smooth-walled, septate, branched, 1–4 µm wide, sometimes hyphae inflated and constricted at the septa, chlamydospores absent. <italic>Sporulation</italic> abundant, conidia formed on hyphal cells. <italic>Conidiophores</italic> hyaline, smooth-walled, mostly simple, rarely septate and branched, up to 20 µm. <italic>Conidiogenous cells</italic> enteroblastic, hyaline, smooth-walled, often integrated, discrete conidiogenous cells ampulliform, ellongate-ampulliform to navicular, 7–17 × 1.5–3 µm, necks cylindrical, 1–1.5 × 1.5–5.5 µm, collarettes cylindrical to narrowly funnel-shaped, 1.5–2 µm long, 0.5–1.5 µm wide at the upper edge, opening 0.5–1 µm, periclinal thickening sometimes observed. <italic>Conidia</italic> aggregated in heads, hyaline, smooth-walled, aseptate, cylindrical, elongate-ellipsoidal to ellipsoidal, straight, rarely slightly curved, with both ends rounded, (3–)4.5–6.5(–8.5) × 1.5–2(–2.5) µm, mean ± SD = 5.4 ± 1.1 × 1.8 ± 0.4 µm, L/W ratio = 2.9.</p><fig id="F10" position="float" orientation="portrait"><object-id xmlns:xlink="http://www.w3.org/1999/xlink" content-type="doi" xlink:type="simple">10.3897/mycokeys.63.46836.figure10</object-id><object-id xmlns:xlink="http://www.w3.org/1999/xlink" content-type="arpha" xlink:type="simple">63F872B4-08FC-56FD-9E48-638E2DF7B167</object-id><label>Figure 10.</label><caption><p><italic><tp:taxon-name><tp:taxon-name-part taxon-name-part-type="genus" reg="Cadophora">Cadophora</tp:taxon-name-part> <tp:taxon-name-part taxon-name-part-type="species" reg="novi-eboraci">novi-eboraci</tp:taxon-name-part></tp:taxon-name></italic><bold>A–G</bold> conidiophores and conidiogenous <bold>H</bold> conidia <bold>A–H</bold> from <abbrev xmlns:xlink="http://www.w3.org/1999/xlink" xlink:title="synthetic nutrient-poor agar" id="ABBRID0ELCDI" xlink:type="simple">SNA</abbrev><bold>A–H</bold><abbrev xmlns:xlink="http://www.w3.org/1999/xlink" xlink:title="light microscope" id="ABBRID0ERCDI" xlink:type="simple">LM</abbrev>. Scale bar: 5 μm (<bold>A</bold> applies to <bold>B–H</bold>).</p></caption><graphic xmlns:xlink="http://www.w3.org/1999/xlink" xlink:href="mycokeys-63-119-g010.jpg" position="float" orientation="portrait" xlink:type="simple" id="oo_385044.jpg"><uri content-type="original_file" xlink:type="simple">https://binary.pensoft.net/fig/385044</uri></graphic></fig></tp:treatment-sec><tp:treatment-sec sec-type="description" id="SECID0E5CDI"><title>Culture characteristics.</title><p><italic>Colonies on <abbrev xmlns:xlink="http://www.w3.org/1999/xlink" xlink:title="synthetic nutrient-poor agar" id="ABBRID0EGDDI" xlink:type="simple">SNA</abbrev></italic> flat with an entire to undulate margin, hyaline to pale smoke grey, filter paper partly pale luteous to very pale smoke grey, lacking aerial mycelium, reverse same colours, 5–7 mm diam. in 2 wk (25 °C in the dark); <italic>Colonies on <abbrev xmlns:xlink="http://www.w3.org/1999/xlink" xlink:title="oatmeal agar" id="ABBRID0EMDDI" xlink:type="simple">OA</abbrev></italic> flat with an entire to undulate margin, fawn to umber with a pale luteous to luteous margin, partly covered by floccose white aerial mycelium, reverse fawn, pale olivaceous to pale luteous, 18 mm diam. in 2 wk (25 °C in the dark).</p></tp:treatment-sec><tp:treatment-sec sec-type="notes" id="SECID0EQDDI"><title>Notes.</title><p>In total, eight strains of <italic><tp:taxon-name><tp:taxon-name-part taxon-name-part-type="genus" reg="Cadophora">C.</tp:taxon-name-part> <tp:taxon-name-part taxon-name-part-type="species" reg="novi-eboraci">novi-eboraci</tp:taxon-name-part></tp:taxon-name></italic> were isolated from <italic><tp:taxon-name><tp:taxon-name-part taxon-name-part-type="genus" reg="Prunus">Prunus</tp:taxon-name-part> <tp:taxon-name-part taxon-name-part-type="species" reg="cerasus">cerasus</tp:taxon-name-part></tp:taxon-name></italic> in Saxony (7) and Bavaria (1). Five of the strains from Saxony and the strain from Bavaria had been selected for the phylogenetic analyses. The complete sequence dataset of <italic><tp:taxon-name><tp:taxon-name-part taxon-name-part-type="genus" reg="Cadophora">C.</tp:taxon-name-part> <tp:taxon-name-part taxon-name-part-type="species" reg="novi-eboraci">novi-eboraci</tp:taxon-name-part></tp:taxon-name></italic> exhibits a certain amount of variation in the loci analysed. The ITS and <italic><abbrev xmlns:xlink="http://www.w3.org/1999/xlink" xlink:title="translation elongation factor 1α" id="ABBRID0EYEDI" xlink:type="simple">EF-1α</abbrev></italic> sequences exhibited a maximum of one and two nucleotide differences to those of the ex-type strain NYC14, respectively. The <italic><abbrev xmlns:xlink="http://www.w3.org/1999/xlink" xlink:title="βtubulin" id="ABBRID0E4EDI" xlink:type="simple">TUB</abbrev></italic> sequences were more variable; the <italic><abbrev xmlns:xlink="http://www.w3.org/1999/xlink" xlink:title="βtubulin" id="ABBRID0ECFDI" xlink:type="simple">TUB</abbrev></italic> sequence of strain NYC13 differs in 15 nucleotides from that of NYC14. The <italic><abbrev xmlns:xlink="http://www.w3.org/1999/xlink" xlink:title="βtubulin" id="ABBRID0EHFDI" xlink:type="simple">TUB</abbrev></italic> sequences of the strains from this study only differ with a maximum of two nucleotides from the ex-type strain.</p></tp:treatment-sec><tp:treatment-sec sec-type="material" id="SECID0ELFDI"><title>Material examined.</title><p>Germany, Bavaria, in garden east of Wolferszell, <named-content xmlns:xlink="http://www.w3.org/1999/xlink" content-type="dwc:verbatimCoordinates" xlink:type="simple"><named-content content-type="geo-json" specific-use="{&#34;type&#34;:&#34;Point&#34;,&#34;coordinates&#34;:[12.640250,48.960778]}" id="NCID0EUFDI" xlink:type="simple">48°57'38.8"N, 12°38'24.9"E</named-content></named-content>, from non-symptomatic wood of <italic><tp:taxon-name><tp:taxon-name-part taxon-name-part-type="genus" reg="Prunus">Prunus</tp:taxon-name-part> <tp:taxon-name-part taxon-name-part-type="species" reg="cerasus">cerasus</tp:taxon-name-part></tp:taxon-name></italic>, 2 Oct 2016, J. Simmel leg., GLM-F110552, culture <abbrev xmlns:xlink="http://www.w3.org/1999/xlink" content-type="institution" xlink:title="Senckenberg Museum of Natural History Görlitz, Germany" id="ABBRID0EEGDI" xlink:type="simple">GLMC</abbrev> 1472 = <named-content xmlns:xlink="http://www.w3.org/1999/xlink" content-type="dwc:institutional_code" xlink:type="simple">CBS</named-content> 145758 = DSM 109145.</p></tp:treatment-sec><tp:treatment-sec><!--Section generated to contain objects referenced in tp:taxon-treatment.--><fig id="F5" position="float" orientation="portrait"><object-id xmlns:xlink="http://www.w3.org/1999/xlink" content-type="doi" xlink:type="simple">10.3897/mycokeys.63.46836.figure5</object-id><object-id xmlns:xlink="http://www.w3.org/1999/xlink" content-type="arpha" xlink:type="simple">7113AE99-A31F-51DD-B586-10B95B58C0E8</object-id><label>Figure 5.</label><caption><p>Colony surface of analysed strains on <abbrev xmlns:xlink="http://www.w3.org/1999/xlink" xlink:title="oatmeal agar" id="ABBRID0EMEBI" xlink:type="simple">OA</abbrev> medium. <bold>A</bold><italic><tp:taxon-name><tp:taxon-name-part taxon-name-part-type="genus" reg="Arboricolonus">Arboricolonus</tp:taxon-name-part> <tp:taxon-name-part taxon-name-part-type="species" reg="simplex">simplex</tp:taxon-name-part></tp:taxon-name></italic><abbrev xmlns:xlink="http://www.w3.org/1999/xlink" content-type="institution" xlink:title="Senckenberg Museum of Natural History Görlitz, Germany" id="ABBRID0E4EBI" xlink:type="simple">GLMC</abbrev> 459<sup>T</sup><bold>B</bold><italic><tp:taxon-name><tp:taxon-name-part taxon-name-part-type="genus" reg="Cadophora">Cadophora</tp:taxon-name-part> <tp:taxon-name-part taxon-name-part-type="species" reg="africana">africana</tp:taxon-name-part></tp:taxon-name></italic><named-content xmlns:xlink="http://www.w3.org/1999/xlink" content-type="dwc:institutional_code" xlink:type="simple">CBS</named-content> 120890<sup>T</sup><bold>C</bold><italic><tp:taxon-name><tp:taxon-name-part taxon-name-part-type="genus" reg="Cadophora">C.</tp:taxon-name-part> <tp:taxon-name-part taxon-name-part-type="species" reg="bubakii">bubakii</tp:taxon-name-part></tp:taxon-name></italic><named-content xmlns:xlink="http://www.w3.org/1999/xlink" content-type="dwc:institutional_code" xlink:type="simple">CBS</named-content> 198.30<sup>T</sup><bold>D</bold><italic><tp:taxon-name><tp:taxon-name-part taxon-name-part-type="genus" reg="Cadophora">C.</tp:taxon-name-part> <tp:taxon-name-part taxon-name-part-type="species" reg="luteo-olivacea">luteo-olivacea</tp:taxon-name-part></tp:taxon-name></italic><abbrev xmlns:xlink="http://www.w3.org/1999/xlink" content-type="institution" xlink:title="Senckenberg Museum of Natural History Görlitz, Germany" id="ABBRID0E6GBI" xlink:type="simple">GLMC</abbrev> 1264 <bold>E</bold><italic><tp:taxon-name><tp:taxon-name-part taxon-name-part-type="genus" reg="Cadophora">C.</tp:taxon-name-part> <tp:taxon-name-part taxon-name-part-type="species" reg="novi-eboraci">novi-eboraci</tp:taxon-name-part></tp:taxon-name></italic><abbrev xmlns:xlink="http://www.w3.org/1999/xlink" content-type="institution" xlink:title="Senckenberg Museum of Natural History Görlitz, Germany" id="ABBRID0ERHBI" xlink:type="simple">GLMC</abbrev> 1472 <bold>F</bold><italic><tp:taxon-name><tp:taxon-name-part taxon-name-part-type="genus" reg="Cadophora">C.</tp:taxon-name-part> <tp:taxon-name-part taxon-name-part-type="species" reg="obscura">obscura</tp:taxon-name-part></tp:taxon-name></italic><named-content xmlns:xlink="http://www.w3.org/1999/xlink" content-type="dwc:institutional_code" xlink:type="simple">CBS</named-content> 269.33 <bold>G</bold><italic><tp:taxon-name><tp:taxon-name-part taxon-name-part-type="genus" reg="Cadophora">C.</tp:taxon-name-part> <tp:taxon-name-part taxon-name-part-type="species" reg="prunicola">prunicola</tp:taxon-name-part></tp:taxon-name></italic><named-content xmlns:xlink="http://www.w3.org/1999/xlink" content-type="dwc:institutional_code" xlink:type="simple">CBS</named-content> 120891<sup>T</sup><bold>H</bold><italic><tp:taxon-name><tp:taxon-name-part taxon-name-part-type="genus" reg="Cadophora">C.</tp:taxon-name-part> <tp:taxon-name-part taxon-name-part-type="species" reg="prunicola">prunicola</tp:taxon-name-part></tp:taxon-name></italic><abbrev xmlns:xlink="http://www.w3.org/1999/xlink" content-type="institution" xlink:title="Senckenberg Museum of Natural History Görlitz, Germany" id="ABBRID0EPJBI" xlink:type="simple">GLMC</abbrev> 1633 <bold>I</bold><italic><tp:taxon-name><tp:taxon-name-part taxon-name-part-type="genus" reg="Cadophora">C.</tp:taxon-name-part> <tp:taxon-name-part taxon-name-part-type="species" reg="ramosa">ramosa</tp:taxon-name-part></tp:taxon-name></italic><abbrev xmlns:xlink="http://www.w3.org/1999/xlink" content-type="institution" xlink:title="Senckenberg Museum of Natural History Görlitz, Germany" id="ABBRID0EBKBI" xlink:type="simple">GLMC</abbrev> 377<sup>T</sup><bold>J</bold><italic><tp:taxon-name><tp:taxon-name-part taxon-name-part-type="genus" reg="Minutiella">Minutiella</tp:taxon-name-part> <tp:taxon-name-part taxon-name-part-type="species" reg="pruni-avium">pruni-avium</tp:taxon-name-part></tp:taxon-name></italic><abbrev xmlns:xlink="http://www.w3.org/1999/xlink" content-type="institution" xlink:title="Senckenberg Museum of Natural History Görlitz, Germany" id="ABBRID0EVKBI" xlink:type="simple">GLMC</abbrev> 1624<sup>T</sup><bold>K</bold><italic><tp:taxon-name><tp:taxon-name-part taxon-name-part-type="genus" reg="Proliferodiscus">Proliferodiscus</tp:taxon-name-part> <tp:taxon-name-part taxon-name-part-type="species" reg="ingens">ingens</tp:taxon-name-part></tp:taxon-name></italic><abbrev xmlns:xlink="http://www.w3.org/1999/xlink" content-type="institution" xlink:title="Senckenberg Museum of Natural History Görlitz, Germany" id="ABBRID0EJLBI" xlink:type="simple">GLMC</abbrev> 1751<sup>T</sup><bold>L</bold><italic><tp:taxon-name><tp:taxon-name-part taxon-name-part-type="genus" reg="Proliferodiscus">Proliferodiscus</tp:taxon-name-part></tp:taxon-name></italic> sp. <abbrev xmlns:xlink="http://www.w3.org/1999/xlink" content-type="institution" xlink:title="Senckenberg Museum of Natural History Görlitz, Germany" id="ABBRID0EZLBI" xlink:type="simple">GLMC</abbrev> 460. Cultures <bold>A, J–L</bold> after 4 wk. Cultures <bold>B–I</bold> after 2 wk. Strains with a superscript T are ex-type cultures.</p></caption><graphic xmlns:xlink="http://www.w3.org/1999/xlink" xlink:href="mycokeys-63-119-g005.jpg" position="float" orientation="portrait" xlink:type="simple" id="oo_385039.jpg"><uri content-type="original_file" xlink:type="simple">https://binary.pensoft.net/fig/385039</uri></graphic></fig></tp:treatment-sec></tp:taxon-treatment>
