# Supplementary material for: Arboricolonus simplex gen. et sp. nov. and novelties in Cadophora, Minutiella and Proliferodiscus from Prunus wood in Germany
Source: MycoKeys. 2020 Mar 2;63:119–61. doi: 10.3897/mycokeys.63.46836 (PMC7062850; doi:10.3897/mycokeys.63.46836)
Supplement: XML Treatment for Cadophora obscura [file mycokeys.63.46836-treatment7.xml]

<!DOCTYPE tp:taxon-treatment
  PUBLIC "-//TaxonX//DTD Taxonomic Treatment Publishing DTD v0 20100105//EN" "tax-treatment-NSO.dtd">
<tp:taxon-treatment xmlns:tp="http://www.plazi.org/taxpub"><tp:treatment-meta><kwd-group><label>Taxon classification</label><kwd><named-content xmlns:xlink="http://www.w3.org/1999/xlink" content-type="kingdom">Fungi</named-content></kwd><kwd><named-content xmlns:xlink="http://www.w3.org/1999/xlink" content-type="order">Chaetothyriales</named-content></kwd><kwd><named-content xmlns:xlink="http://www.w3.org/1999/xlink" content-type="family">Herpotrichiellaceae</named-content></kwd></kwd-group><mixed-citation publication-type="journal"><person-group><name><surname>Bien</surname><given-names>Steffen</given-names></name><name><surname>Damm</surname><given-names>Ulrike</given-names></name></person-group><article-title><italic><tp:taxon-name><tp:taxon-name-part taxon-name-part-type="genus" reg="Arboricolonus">Arboricolonus</tp:taxon-name-part> <tp:taxon-name-part taxon-name-part-type="species" reg="simplex">simplex</tp:taxon-name-part></tp:taxon-name></italic> gen. et sp. nov. and novelties in <italic><tp:taxon-name><tp:taxon-name-part taxon-name-part-type="genus" reg="Cadophora">Cadophora</tp:taxon-name-part></tp:taxon-name></italic>, <italic><tp:taxon-name><tp:taxon-name-part taxon-name-part-type="genus" reg="Minutiella">Minutiella</tp:taxon-name-part></tp:taxon-name></italic> and <italic><tp:taxon-name><tp:taxon-name-part taxon-name-part-type="genus" reg="Proliferodiscus">Proliferodiscus</tp:taxon-name-part></tp:taxon-name></italic> from <italic><tp:taxon-name><tp:taxon-name-part taxon-name-part-type="genus" reg="Prunus">Prunus</tp:taxon-name-part></tp:taxon-name></italic> wood in Germany</article-title><source>MycoKeys</source><day>02</day><month>3</month><year>2020</year><volume>63</volume><fpage>119</fpage><lpage>161</lpage><pub-id pub-id-type="doi">10.3897/mycokeys.63.46836</pub-id></mixed-citation></tp:treatment-meta><tp:nomenclature><tp:taxon-name><object-id xmlns:xlink="http://www.w3.org/1999/xlink" content-type="arpha" xlink:type="simple">201F384E-596F-5348-B571-28F4EB810690</object-id>
              <tp:taxon-name-part taxon-name-part-type="genus" reg="Cadophora">Cadophora</tp:taxon-name-part>
              <tp:taxon-name-part taxon-name-part-type="species" reg="obscura">obscura</tp:taxon-name-part>
            </tp:taxon-name><tp:taxon-authority>Nannf., Svenska Skogsvårdsföreningens Tidskrift 50: 418 (1934)</tp:taxon-authority><xref ref-type="fig" rid="F5">Figures 5F</xref><xref ref-type="fig" rid="F11">, 11</xref><tp:nomenclature-citation-list><tp:nomenclature-citation><tp:taxon-name>
                  <tp:taxon-name-part taxon-name-part-type="genus" reg="Phialophora"/>
                  <tp:taxon-name-part taxon-name-part-type="species" reg="obscura"/>
                </tp:taxon-name><comment>≡ <tp:taxon-name><tp:taxon-name-part taxon-name-part-type="genus" reg="Phialophora">Phialophora</tp:taxon-name-part> <tp:taxon-name-part taxon-name-part-type="species" reg="obscura">obscura</tp:taxon-name-part></tp:taxon-name> (Nannf.) Conant, Mycologia 29(5): 598 (1937) </comment></tp:nomenclature-citation></tp:nomenclature-citation-list></tp:nomenclature><tp:treatment-sec sec-type="material" id="SECID0EWIDI"><title>Type.</title><p>Sweden, Umeå, Sofiehem, Sofiehems trämassefabrik, from fresh water, E Melin leg., collection date unknown, UPS F-153532 – <bold><italic>holotype</italic></bold> (not seen); unknown source, E Melin, collection date unknown (isolated by E Melin and JA Nannfeldt No. 389:11, deposited in <named-content xmlns:xlink="http://www.w3.org/1999/xlink" content-type="dwc:institutional_code" xlink:type="simple">CBS</named-content> collection by E Melin probably 1933), <named-content xmlns:xlink="http://www.w3.org/1999/xlink" content-type="dwc:institutional_code" xlink:type="simple">CBS</named-content> H-7589, <named-content xmlns:xlink="http://www.w3.org/1999/xlink" content-type="dwc:institutional_code" xlink:type="simple">CBS</named-content> H-7590, GLM-F117483 – <bold><italic>isotypes</italic></bold>; <named-content xmlns:xlink="http://www.w3.org/1999/xlink" content-type="dwc:institutional_code" xlink:type="simple">CBS</named-content> 269.33 = <abbrev xmlns:xlink="http://www.w3.org/1999/xlink" content-type="institution" xlink:title="Senckenberg Museum of Natural History Görlitz, Germany" id="ABBRID0ECKDI" xlink:type="simple">GLMC</abbrev> 1896 – culture ex-isotype.</p><fig id="F11" position="float" orientation="portrait"><object-id xmlns:xlink="http://www.w3.org/1999/xlink" content-type="doi" xlink:type="simple">10.3897/mycokeys.63.46836.figure11</object-id><object-id xmlns:xlink="http://www.w3.org/1999/xlink" content-type="arpha" xlink:type="simple">B91E1EC6-02C7-53BC-8107-3B55244ED055</object-id><label>Figure 11.</label><caption><p><italic><tp:taxon-name><tp:taxon-name-part taxon-name-part-type="genus" reg="Cadophora">Cadophora</tp:taxon-name-part> <tp:taxon-name-part taxon-name-part-type="species" reg="obscura">obscura</tp:taxon-name-part></tp:taxon-name></italic><bold>A–J</bold> conidiophores and conidiogenous cells (arrows indicate short necks) <bold>K</bold> conidia <bold>A–K</bold> from <abbrev xmlns:xlink="http://www.w3.org/1999/xlink" xlink:title="synthetic nutrient-poor agar" id="ABBRID0EALDI" xlink:type="simple">SNA</abbrev><bold>A–K</bold><abbrev xmlns:xlink="http://www.w3.org/1999/xlink" xlink:title="light microscope" id="ABBRID0EGLDI" xlink:type="simple">LM</abbrev>. Scale bar: 5 μm (<bold>A</bold> applies to <bold>B–K</bold>).</p></caption><graphic xmlns:xlink="http://www.w3.org/1999/xlink" xlink:href="mycokeys-63-119-g011.jpg" position="float" orientation="portrait" xlink:type="simple" id="oo_385045.jpg"><uri content-type="original_file" xlink:type="simple">https://binary.pensoft.net/fig/385045</uri></graphic></fig></tp:treatment-sec><tp:treatment-sec sec-type="description" id="SECID0ETLDI"><title>Description.</title><p><italic>Sexual morph</italic> not observed. <italic>Asexual morph on <abbrev xmlns:xlink="http://www.w3.org/1999/xlink" xlink:title="synthetic nutrient-poor agar" id="ABBRID0E4LDI" xlink:type="simple">SNA</abbrev>. Vegetative mycelium</italic> hyaline, smooth-walled, septate, branched, 1–3.5 µm wide, sometimes becoming brown with age, chlamydospores absent. <italic>Sporulation</italic> abundant, conidia formed on hyphal cells. <italic>Conidiophores</italic> reduced to conidiogenous cells. <italic>Conidiogenous cells</italic> enteroblastic, hyaline, smooth-walled, discrete conidiogenous cells cylindrical to navicular, often bent, sometimes constricted at the base, 3–19 × 2–3 µm, necks cylindrical, 1–3.5 × 1.5–2 µm, collarettes distinct, cylindrical to funnel-shaped, 0.5–1.5 µm long, 1–1.5 µm wide at the upper edge, opening 1–1.5 µm wide, periclinal thickening observed. <italic>Conidia</italic> aggregated in heads, hyaline, smooth-walled, aseptate, ellipsoidal to cylindrical, mostly slightly curved, with both ends rounded, (3–)3.5–6(–7) × 1.5–2(–2.5) µm, mean ± SD = 4.8 ± 1.2 × 1.7 ± 0.3 µm, L/W ratio = 2.8.</p></tp:treatment-sec><tp:treatment-sec sec-type="description" id="SECID0EKMDI"><title>Culture characteristics.</title><p><italic>Colonies on <abbrev xmlns:xlink="http://www.w3.org/1999/xlink" xlink:title="synthetic nutrient-poor agar" id="ABBRID0ESMDI" xlink:type="simple">SNA</abbrev></italic> flat with an entire to fimbriate margin, white to cinnamon, filter paper buff to olivaceous, lacking aerial mycelium, reverse same colours, 14–16 mm diam. in 2 wk (25 °C in the dark); <italic>Colonies on <abbrev xmlns:xlink="http://www.w3.org/1999/xlink" xlink:title="oatmeal agar" id="ABBRID0EYMDI" xlink:type="simple">OA</abbrev></italic> flat with an entire margin, olivaceous black to greenish-black, with honey to white margin, sometimes covered by floccose, olivaceous grey aerial mycelium, reverse same colours, 14–20 mm diam. in 2 wk (25 °C in the dark).</p></tp:treatment-sec><tp:treatment-sec sec-type="notes" id="SECID0E3MDI"><title>Notes.</title><p><italic><tp:taxon-name><tp:taxon-name-part taxon-name-part-type="genus" reg="Cadophora">Cadophora</tp:taxon-name-part> <tp:taxon-name-part taxon-name-part-type="species" reg="obscura">obscura</tp:taxon-name-part></tp:taxon-name></italic> was originally described by <xref ref-type="bibr" rid="B83">Melin and Nannfeldt (1934)</xref> from freshwater in Sweden. According to the <named-content xmlns:xlink="http://www.w3.org/1999/xlink" content-type="dwc:institutional_code" xlink:type="simple">CBS</named-content> website, strain <named-content xmlns:xlink="http://www.w3.org/1999/xlink" content-type="dwc:institutional_code" xlink:type="simple">CBS</named-content> 269.33 is an “ex-isotype” culture. However, as <xref ref-type="bibr" rid="B83">Melin and Nannfeldt (1934)</xref> only isolated this species once and stated that they handed the strains from their study over to the Centraalbureau voor Schimmelcultures in Baarn now Westerdijk Fungal Biodiversity Institute, this can only be the ex-holotype strain. However, we were not able to allocate this strain to the holotype without doubt.</p><p>This species had previously been regarded as belonging to the genus <italic><tp:taxon-name><tp:taxon-name-part taxon-name-part-type="genus" reg="Phialophora">Phialophora</tp:taxon-name-part></tp:taxon-name></italic> (<xref ref-type="bibr" rid="B82">Medlar 1915</xref>) and as a synonym of <italic><tp:taxon-name><tp:taxon-name-part taxon-name-part-type="genus" reg="Phialophora">Phialophora</tp:taxon-name-part> <tp:taxon-name-part taxon-name-part-type="species" reg="bubakii">bubakii</tp:taxon-name-part></tp:taxon-name></italic> (<xref ref-type="bibr" rid="B98">Schol-Schwarz 1970</xref>). However, based on the phylogeny of this study, both species are distinct species of the genus <italic><tp:taxon-name><tp:taxon-name-part taxon-name-part-type="genus" reg="Cadophora">Cadophora</tp:taxon-name-part></tp:taxon-name></italic>. <italic><tp:taxon-name><tp:taxon-name-part taxon-name-part-type="genus" reg="Cadophora">Cadophora</tp:taxon-name-part> <tp:taxon-name-part taxon-name-part-type="species" reg="obscura">obscura</tp:taxon-name-part></tp:taxon-name></italic> (<named-content xmlns:xlink="http://www.w3.org/1999/xlink" content-type="dwc:institutional_code" xlink:type="simple">CBS</named-content> 269.33) differs from <italic><tp:taxon-name><tp:taxon-name-part taxon-name-part-type="genus" reg="Cadophora">C.</tp:taxon-name-part> <tp:taxon-name-part taxon-name-part-type="species" reg="bubakii">bubakii</tp:taxon-name-part></tp:taxon-name></italic> (<named-content xmlns:xlink="http://www.w3.org/1999/xlink" content-type="dwc:institutional_code" xlink:type="simple">CBS</named-content> 198.30) by forming conidiogenous cells that are mostly narrow cylindrical, while those of <named-content xmlns:xlink="http://www.w3.org/1999/xlink" content-type="dwc:institutional_code" xlink:type="simple">CBS</named-content> 198.30 are often flask-shaped. Conidia of <italic><tp:taxon-name><tp:taxon-name-part taxon-name-part-type="genus" reg="Cadophora">C.</tp:taxon-name-part> <tp:taxon-name-part taxon-name-part-type="species" reg="obscura">obscura</tp:taxon-name-part></tp:taxon-name></italic> are distinctly longer than those of <italic><tp:taxon-name><tp:taxon-name-part taxon-name-part-type="genus" reg="Cadophora">C.</tp:taxon-name-part> <tp:taxon-name-part taxon-name-part-type="species" reg="bubakii">bubakii</tp:taxon-name-part></tp:taxon-name></italic>; subglobose-shaped conidia were not observed. Colony growth is slower compared to <italic><tp:taxon-name><tp:taxon-name-part taxon-name-part-type="genus" reg="Cadophora">C.</tp:taxon-name-part> <tp:taxon-name-part taxon-name-part-type="species" reg="bubakii">bubakii</tp:taxon-name-part></tp:taxon-name></italic>.</p><p>The ITS and <italic><abbrev xmlns:xlink="http://www.w3.org/1999/xlink" xlink:title="translation elongation factor 1α" id="ABBRID0E1RDI" xlink:type="simple">EF-1α</abbrev></italic> sequences of the ex-type strains of <italic><tp:taxon-name><tp:taxon-name-part taxon-name-part-type="genus" reg="Cadophora">C.</tp:taxon-name-part> <tp:taxon-name-part taxon-name-part-type="species" reg="bubakii">bubakii</tp:taxon-name-part></tp:taxon-name></italic> and <italic><tp:taxon-name><tp:taxon-name-part taxon-name-part-type="genus" reg="Cadophora">C.</tp:taxon-name-part> <tp:taxon-name-part taxon-name-part-type="species" reg="obscura">obscura</tp:taxon-name-part></tp:taxon-name></italic> differ in 19 and 31 nucleotides, respectively. The <italic><abbrev xmlns:xlink="http://www.w3.org/1999/xlink" xlink:title="βtubulin" id="ABBRID0EVSDI" xlink:type="simple">TUB</abbrev></italic> sequences of the two species were excluded from the analyses (see Notes of <italic><tp:taxon-name><tp:taxon-name-part taxon-name-part-type="genus" reg="Cadophora">C.</tp:taxon-name-part> <tp:taxon-name-part taxon-name-part-type="species" reg="bubakii">bubakii</tp:taxon-name-part></tp:taxon-name></italic>).</p><p>The ITS sequence of <named-content xmlns:xlink="http://www.w3.org/1999/xlink" content-type="dwc:institutional_code" xlink:type="simple">CBS</named-content> 269.33 is 100% identical with three strains isolated from archaeological wood in Greenland (586-C, 592-B, 588-A, NB Pedersen et al., unpubl. data).</p></tp:treatment-sec><tp:treatment-sec><!--Section generated to contain objects referenced in tp:taxon-treatment.--><fig id="F5" position="float" orientation="portrait"><object-id xmlns:xlink="http://www.w3.org/1999/xlink" content-type="doi" xlink:type="simple">10.3897/mycokeys.63.46836.figure5</object-id><object-id xmlns:xlink="http://www.w3.org/1999/xlink" content-type="arpha" xlink:type="simple">7113AE99-A31F-51DD-B586-10B95B58C0E8</object-id><label>Figure 5.</label><caption><p>Colony surface of analysed strains on <abbrev xmlns:xlink="http://www.w3.org/1999/xlink" xlink:title="oatmeal agar" id="ABBRID0EMEBI" xlink:type="simple">OA</abbrev> medium. <bold>A</bold><italic><tp:taxon-name><tp:taxon-name-part taxon-name-part-type="genus" reg="Arboricolonus">Arboricolonus</tp:taxon-name-part> <tp:taxon-name-part taxon-name-part-type="species" reg="simplex">simplex</tp:taxon-name-part></tp:taxon-name></italic><abbrev xmlns:xlink="http://www.w3.org/1999/xlink" content-type="institution" xlink:title="Senckenberg Museum of Natural History Görlitz, Germany" id="ABBRID0E4EBI" xlink:type="simple">GLMC</abbrev> 459<sup>T</sup><bold>B</bold><italic><tp:taxon-name><tp:taxon-name-part taxon-name-part-type="genus" reg="Cadophora">Cadophora</tp:taxon-name-part> <tp:taxon-name-part taxon-name-part-type="species" reg="africana">africana</tp:taxon-name-part></tp:taxon-name></italic><named-content xmlns:xlink="http://www.w3.org/1999/xlink" content-type="dwc:institutional_code" xlink:type="simple">CBS</named-content> 120890<sup>T</sup><bold>C</bold><italic><tp:taxon-name><tp:taxon-name-part taxon-name-part-type="genus" reg="Cadophora">C.</tp:taxon-name-part> <tp:taxon-name-part taxon-name-part-type="species" reg="bubakii">bubakii</tp:taxon-name-part></tp:taxon-name></italic><named-content xmlns:xlink="http://www.w3.org/1999/xlink" content-type="dwc:institutional_code" xlink:type="simple">CBS</named-content> 198.30<sup>T</sup><bold>D</bold><italic><tp:taxon-name><tp:taxon-name-part taxon-name-part-type="genus" reg="Cadophora">C.</tp:taxon-name-part> <tp:taxon-name-part taxon-name-part-type="species" reg="luteo-olivacea">luteo-olivacea</tp:taxon-name-part></tp:taxon-name></italic><abbrev xmlns:xlink="http://www.w3.org/1999/xlink" content-type="institution" xlink:title="Senckenberg Museum of Natural History Görlitz, Germany" id="ABBRID0E6GBI" xlink:type="simple">GLMC</abbrev> 1264 <bold>E</bold><italic><tp:taxon-name><tp:taxon-name-part taxon-name-part-type="genus" reg="Cadophora">C.</tp:taxon-name-part> <tp:taxon-name-part taxon-name-part-type="species" reg="novi-eboraci">novi-eboraci</tp:taxon-name-part></tp:taxon-name></italic><abbrev xmlns:xlink="http://www.w3.org/1999/xlink" content-type="institution" xlink:title="Senckenberg Museum of Natural History Görlitz, Germany" id="ABBRID0ERHBI" xlink:type="simple">GLMC</abbrev> 1472 <bold>F</bold><italic><tp:taxon-name><tp:taxon-name-part taxon-name-part-type="genus" reg="Cadophora">C.</tp:taxon-name-part> <tp:taxon-name-part taxon-name-part-type="species" reg="obscura">obscura</tp:taxon-name-part></tp:taxon-name></italic><named-content xmlns:xlink="http://www.w3.org/1999/xlink" content-type="dwc:institutional_code" xlink:type="simple">CBS</named-content> 269.33 <bold>G</bold><italic><tp:taxon-name><tp:taxon-name-part taxon-name-part-type="genus" reg="Cadophora">C.</tp:taxon-name-part> <tp:taxon-name-part taxon-name-part-type="species" reg="prunicola">prunicola</tp:taxon-name-part></tp:taxon-name></italic><named-content xmlns:xlink="http://www.w3.org/1999/xlink" content-type="dwc:institutional_code" xlink:type="simple">CBS</named-content> 120891<sup>T</sup><bold>H</bold><italic><tp:taxon-name><tp:taxon-name-part taxon-name-part-type="genus" reg="Cadophora">C.</tp:taxon-name-part> <tp:taxon-name-part taxon-name-part-type="species" reg="prunicola">prunicola</tp:taxon-name-part></tp:taxon-name></italic><abbrev xmlns:xlink="http://www.w3.org/1999/xlink" content-type="institution" xlink:title="Senckenberg Museum of Natural History Görlitz, Germany" id="ABBRID0EPJBI" xlink:type="simple">GLMC</abbrev> 1633 <bold>I</bold><italic><tp:taxon-name><tp:taxon-name-part taxon-name-part-type="genus" reg="Cadophora">C.</tp:taxon-name-part> <tp:taxon-name-part taxon-name-part-type="species" reg="ramosa">ramosa</tp:taxon-name-part></tp:taxon-name></italic><abbrev xmlns:xlink="http://www.w3.org/1999/xlink" content-type="institution" xlink:title="Senckenberg Museum of Natural History Görlitz, Germany" id="ABBRID0EBKBI" xlink:type="simple">GLMC</abbrev> 377<sup>T</sup><bold>J</bold><italic><tp:taxon-name><tp:taxon-name-part taxon-name-part-type="genus" reg="Minutiella">Minutiella</tp:taxon-name-part> <tp:taxon-name-part taxon-name-part-type="species" reg="pruni-avium">pruni-avium</tp:taxon-name-part></tp:taxon-name></italic><abbrev xmlns:xlink="http://www.w3.org/1999/xlink" content-type="institution" xlink:title="Senckenberg Museum of Natural History Görlitz, Germany" id="ABBRID0EVKBI" xlink:type="simple">GLMC</abbrev> 1624<sup>T</sup><bold>K</bold><italic><tp:taxon-name><tp:taxon-name-part taxon-name-part-type="genus" reg="Proliferodiscus">Proliferodiscus</tp:taxon-name-part> <tp:taxon-name-part taxon-name-part-type="species" reg="ingens">ingens</tp:taxon-name-part></tp:taxon-name></italic><abbrev xmlns:xlink="http://www.w3.org/1999/xlink" content-type="institution" xlink:title="Senckenberg Museum of Natural History Görlitz, Germany" id="ABBRID0EJLBI" xlink:type="simple">GLMC</abbrev> 1751<sup>T</sup><bold>L</bold><italic><tp:taxon-name><tp:taxon-name-part taxon-name-part-type="genus" reg="Proliferodiscus">Proliferodiscus</tp:taxon-name-part></tp:taxon-name></italic> sp. <abbrev xmlns:xlink="http://www.w3.org/1999/xlink" content-type="institution" xlink:title="Senckenberg Museum of Natural History Görlitz, Germany" id="ABBRID0EZLBI" xlink:type="simple">GLMC</abbrev> 460. Cultures <bold>A, J–L</bold> after 4 wk. Cultures <bold>B–I</bold> after 2 wk. Strains with a superscript T are ex-type cultures.</p></caption><graphic xmlns:xlink="http://www.w3.org/1999/xlink" xlink:href="mycokeys-63-119-g005.jpg" position="float" orientation="portrait" xlink:type="simple" id="oo_385039.jpg"><uri content-type="original_file" xlink:type="simple">https://binary.pensoft.net/fig/385039</uri></graphic></fig></tp:treatment-sec><ref-list><ref id="B83"><mixed-citation xmlns:xlink="http://www.w3.org/1999/xlink" xlink:type="simple"><person-group><name name-style="western"><surname>Melin</surname><given-names>E</given-names></name><name name-style="western"><surname>Nannfeldt</surname><given-names>JA</given-names></name></person-group> (<year>1934</year>) Researches into the blueing of ground woodpulp. Svenska Skogsvårdsföreningens Tidskrift 3–4: 397–616.</mixed-citation></ref><ref id="B82"><mixed-citation xmlns:xlink="http://www.w3.org/1999/xlink" xlink:type="simple"><person-group><name name-style="western"><surname>Medlar</surname><given-names>EM</given-names></name></person-group> (<year>1915</year>) <article-title>A new fungus, <italic><tp:taxon-name><tp:taxon-name-part taxon-name-part-type="genus">Phialophora</tp:taxon-name-part> <tp:taxon-name-part taxon-name-part-type="species">verrucosa</tp:taxon-name-part></tp:taxon-name></italic>, pathogenic for man.</article-title><source>Mycologia</source><volume>7</volume>: <fpage>200</fpage>–<lpage>203</lpage>. <ext-link xlink:type="simple" ext-link-type="doi" xlink:href="10.1080/00275514.1915.12021711">https://doi.org/10.1080/00275514.1915.12021711</ext-link></mixed-citation></ref><ref id="B98"><mixed-citation xmlns:xlink="http://www.w3.org/1999/xlink" xlink:type="simple"><person-group><name name-style="western"><surname>Schol-Schwarz</surname><given-names>MB</given-names></name></person-group> (<year>1970</year>) <article-title>Revision of the genus <italic><tp:taxon-name><tp:taxon-name-part taxon-name-part-type="genus">Phialophora</tp:taxon-name-part></tp:taxon-name></italic> (<tp:taxon-name><tp:taxon-name-part taxon-name-part-type="order">Moniliales</tp:taxon-name-part></tp:taxon-name>).</article-title><source>Persoonia</source><volume>6</volume>: <fpage>59</fpage>–<lpage>94</lpage>.</mixed-citation></ref></ref-list></tp:taxon-treatment>
