# Supplementary material for: Arboricolonus simplex gen. et sp. nov. and novelties in Cadophora, Minutiella and Proliferodiscus from Prunus wood in Germany
Source: MycoKeys. 2020 Mar 2;63:119–61. doi: 10.3897/mycokeys.63.46836 (PMC7062850; doi:10.3897/mycokeys.63.46836)
Supplement: Supplementary material 1 [file mycokeys-63-119-s001.xlsx]

## Sheet: Tabelle1
				GenBank no.2
Species	Accession no.1	Host/ substrate	Country	LSU	ITS	TUB	EF1-α	References
Aequabiliella effusa	CBS 120883T	Prunus salicina, necrotic wood	South Africa	GQ154618	GQ154598	KR260451	–	Damm et al. (2010), Úrbez-Torres et al. (2015)
Allantophomopsiella pseudotsugae (as Phacidium coniferarum)	CBS 322.53	Picea abies, dead bark	Norway	JN086687	JN033384	–	–	Han et al. (2014b)
Amicodisca castaneae	KUS-F51917	Chestnut burr	South Korea	JN086714	JN033411	–	–	Han et al. (2014b)
Arachnopeziza aurata	KUS-F52038	unknown plant, Twig	South Korea	JN086696	JN033393	–	–	Han et al. (2014b)
Arachnopeziza aurelia	KUS-F51520	Quercus acutissima, fallen leaves, branches, and fruits	South Korea	JN086712	JN033409	–	–	Han et al. (2014b)
Arboricolonus simplex	GLMC 459T	Prunus domestica, necrotic wood	Germany	MN232924	MN232935	–	–	This study
Ascocoryne cylichnium	KUS-F52351	unknown plant, wood	South Korea	JN086709	JN033406	–	–	Han et al. (2014b)
Ascocoryne sarcoides	GEL 5252	N/A	N/A	AJ406399	–	–	–	Langer (2002)
Bulgaria inquinans	CBS 315.71	Quercus robur	Switzerland	JN086689	JN033386	–	–	Han et al. (2014b)
Cadophora africana	CBS 120890T	Prunus salicina, necrotic wood	South Africa	–	MN232936	MN232967	MN232988	This study
Cadophora antarctica	CBS 143035T	diesel-contaminated soil sample	Antarctica	–	MG385664	–	–	Crous et al. (2017)
Cadophora bubakii (as Phialophora bubakii)	CBS 198.30	margarine	Czech Republic	–	MH855111	–	MN232989	Vu et al. (2019), this study
	CBS 837.69	margarine	N/A	–	MH859452	–	–	Vu et al. (2019)
Cadophora fastigiata	CBS 307.49	Pinus sp., blue stain	Sweden	–	MH856538	KM497131	KM497087	Travadon et al. (2015), Vu et al. (2019)
Cadophora gregata	ATCC 11073T	Glycine max, brown stem rot	Japan	–	U66731	MF677920	MF979586	Chen et al. (1996), Walsh et al. (2018)
Cadophora helianthi	CBS 144752T	Helianthus annuus, necrotic tissue in stem	Ukraine	–	MF962601	MH733391	MH719029	Crous et al. (2019)
Cadophora interclivum	CBS 143323T	Carex sprengelii, root	Canada	–	MF979577	MF677917	MF979583	Walsh et al. (2018)
Cadophora lacrimiformis	MFLU 16-1486T	unknown Brassicaceae, dead stem	Russia	–	MK585003	–	–	Ekanayaka et al. (2019)
Cadophora luteo-olivacea	A19	Vitis vinifera, vascular discoloration	USA	–	KM497038	KM497119	KM497075	Travadon et al. (2015)
	A41	Vitis vinifera 'Chardonnay', vascular discoloration	USA	–	KM497039	KM497120	KM497076	Travadon et al. (2015)
	A42	Vitis vinifera 'Chardonnay', vascular discoloration	USA	–	KM497040	KM497121	KM497077	Travadon et al. (2015)
	A208	N/A	N/A	–	AY249067	–	–	Harrington and McNew (2003)
	CBS 141.41T	waste water	Sweden	–	MH856538	KM497131	KM497087	Travadon et al. (2015), Vu et al. (2019)
	CBS 357.51	Malus sylvestris, fruit	Italy	–	AY249068	–	KF764611	Harrington and McNew (2003), Úrbez-Torres et al. (2014)
	CBS 109924	Vitis vinifera 'Sultana'	South Africa	–	EF042108	–	–	Halleen et al. (2007)
	Clo-28	Vitis berlandieri×V. rupestris, vascular streaking	Spain	–	HQ661091	–	HQ661076	Gramaje et al. (2011)
	FI2131	Vitis vinifera	Uruguay	–	HQ586008	–	–	Navarrete et al. (2011)
	GLMC 517	Prunus domestica, necrotic wood	Germany	–	MN232937	MN232968	MN233003	This study
	GLMC 1264	Prunus domestica, necrotic wood	Germany	–	MN232938	MN232969	MN233004	This study
	GLMC 1310	Prunus domestica, necrotic wood	Germany	–	MN232939	MN232970	MN233005	This study
	GLMC 1517	Prunus domestica, necrotic wood	Germany	–	MN232940	MN232971	MN233006	This study
	GLMC 1545	Prunus domestica, necrotic wood	Germany	–	MN232941	MN232972	MN233007	This study
	ICMP 18084	Vitis vinifera, wood	New Zealand	–	HM116747	–	–	Johnston et al. (2010)
	PARC313	Vitis vinifera 'Chardonnay', wood	Canada	–	KF764524	–	–	Úrbez-Torres et al. (2014)
	U5	Vitis vinifera 'Sangiovese', vascular discoloration	USA	–	KM497041	KM497122	KM497078	Travadon et al. (2015)
	U7	Olea europaea, vascular discoloration	USA	–	KM497044	KM497125	KM497081	Travadon et al. (2015)
	U17	Vitis vinifera 'Chardonnay', vascular discoloration	USA	–	KM497043	KM497124	KM497080	Travadon et al. (2015)
	U21	Vitis vinifera, vascular discoloration	USA	–	KM497045	KM497126	KM497082	Travadon et al. (2015)
	U56	Vitis vinifera 'Syrah', vascular discoloration	USA	–	KM497048	KM497129	KM497085	Travadon et al. (2015)
Cadophora malorum	CBS 165.42	Amblystoma mexicanum	The Netherlands	–	AY249059	KM497134	KM497090	Harrington and McNew (2003), Travadon et al. (2015)
	CBS 259.32	Heterodera schachtii, cyst, in humous soil under beet	Czech Republic	–	AY249060	–	–	Harrington and McNew (2003)
	CBS 266.31	N/A	N/A	–	AY249057	–	–	Harrington and McNew (2003)
Cadophora melinii	CBS 268.33T	probably wood-pulp	Sweden	–	NR111150	KM497132	KM497088	Harrington and McNew (2003), Travadon et al. (2015)
	ONC1	Vitis vinifera 'Cabernet Franc', wood canker	Canada	–	KM497033	KM497114	KM497070	Travadon et al. (2015)
	U11	Vitis vinifera 'Sangiovese', vascular discoloration	USA	–	KM497032	KM497113	KM497069	Travadon et al. (2015)
Cadophora meredithiae	CBS 143322T	Carex sprengelii, root	Canada	–	MF979574	MF677914	MF979580	Walsh et al. (2018)
Cadophora microspora	MFLU 18-2672T	unknown Apiaceae, stem	UK	–	MK584939	–	–	Ekanayaka et al. (2019)
Cadophora novi-eboraci	GLMC 239	Prunus cerasus, necrotic wood	Germany	–	MN232942	MN232973	MN232990	This study
	GLMC 273	Prunus cerasus, necrotic wood	Germany	–	MN232943	MN232974	MN232991	This study
	GLMC 274	Prunus cerasus, necrotic wood	Germany	–	MN232944	MN232975	MN232992	This study
	GLMC 342	Prunus cerasus, necrotic wood	Germany	–	MN232945	MN232976	MN232993	This study
	GLMC 688	Prunus cerasus, necrotic wood	Germany	–	MN232946	MN232977	MN232994	This study
	GLMC 1472	Prunus cerasus, necrotic wood	Germany	–	MN232947	MN232978	MN232995	This study
	NYC1	Vitis vinifera, wood canker	USA	–	KM497035	KM497116	KM497072	Travadon et al. (2015)
	NYC2	Vitis labruscana, wood canker	USA	–	KM497034	KM497115	KM497071	Travadon et al. (2015)
	NYC13	Vitis vulpina, wood canker	USA	–	KM497036	KM497117	KM497073	Travadon et al. (2015)
	NYC14T	Vitis labruscana, wood canker	USA	–	KM497037	KM497118	KM497074	Travadon et al. (2015)
Cadophora "novi-eboraci"	CBS 101359	Actinidia chinensis, stained wood	Italy	–	DQ404350	KM497135	KM497092	Prodi et al. (2008), Travadon et al. (2015)
Cadophora obscura (as Phialophora bubakii)	CBS 269.33	fresh water	Sweden	–	MN232948	–	MN232996	This study
Cadophora orchidicola	UAMH8152	Pedicularis bracteosa, root	Canada	–	AF214576	MF677921	MF979587	Addy et al. (2000), Walsh et al. (2018)
Cadophora orientoamericana	MYA-4972T	Vitis hybrid 'Niagara', wood canker	USA	–	KM497018	KM497099	KM497055	Travadon et al. (2015)
	CTC5	Vitis hybrid 'Cayuga white', wood canker	USA	–	KM497015	KM497096	KM497052	Travadon et al. (2015)
	NYC12	Vitis vinifera 'Chardonnay', wood canker	USA	–	KM497025	KM497106	KM497062	Travadon et al. (2015)
	OHC1	Vitis labruscana 'Concord', wood canker	USA	–	KM497028	KM497109	KM497065	Travadon et al. (2015)
Cadophora prunicola	CBS 120891T	Prunus salicina, necrotic wood	South Africa	–	MN232949	MN232979	MN232997	This study
	STEU 6103	Prunus salicina, necrotic wood	South Africa	–	MN232950	–	–	This study
	GLMC 276	Prunus cerasus, necrotic wood	Germany	–	MN232951	MN232980	MN232998	This study
	GLMC 362	Prunus domestica, necrotic wood	Germany	–	MN232952	–	–	This study
	GLMC 735	Prunus cerasus, necrotic wood	Germany	–	MN232953	MN232981	MN232999	This study
	GLMC 1574	Prunus domestica, necrotic wood	Germany	–	MN232954	MN232982	MN233000	This study
	GLMC 1633	Prunus domestica, necrotic wood	Germany	–	MN232955	MN232983	MN233001	This study
Cadophora ramosa	GLMC 377T	Prunus cerasus, necrotic wood	Germany	–	MN232956	MN232984	MN233002	This study
Cadophora ramosa (as C. spadicis)	CBS 111743	Actinidia chinensis, vascular discoloration	Italy	–	DQ404351	KM497136	KM497091	Prodi et al. (2008), Travadon et al. (2015)
	QCC1	Vitis vinifera 'Gamay', wood canker	Canada	–	KM497031	KM497112	KM497068	Travadon et al. (2015)
	RIC1	Vitis vinifera 'Cabernet Sauvignon', wood canker	USA	–	KM497029	KM497110	KM497066	Travadon et al. (2015)
	RIC3	Vitis hybrid 'Vidal', wood canker	USA	–	KM497030	KM497111	KM497067	Travadon et al. (2015)
Cadophora viticola	CBS 139517T	Vitis vinifera 'Syrah', black streaks in shoots	Spain	–	HQ661097	HQ661067	HQ661082	Gramaje et al. (2011)
	Cme-1	Vitis vinifera 'Syrah', black streaks in shoots	Spain	–	HQ661096	HQ661066	HQ661081	Gramaje et al. (2011)
Calycellina populina	CBS 247.62	N/A	France	JN086685	JN033382	–	–	Han et al. (2014b)
Calycina herbarum	KUS-F51458	Boehmeria sp., stem	South Korea	JN086693	JN033390	–	–	Han et al. (2014b)
Capronia fungicola	CBS 614.96T	Trematosphaeria perrumpens, ascoma, on angiosperm wood	Brazil	NG058761	KY484990	–	–	Gueidan et al. (2008)
Celerioriella dura	CBS 120882T	Prunus salicina, necrotic wood	South Africa	GQ154617	GQ154597	KR260450	–	Damm et al. (2010), Úrbez-Torres et al. (2015)
Celerioriella petrophiles	CPC 29256T	Petrophile teretifolia, leaf	Australia	KY173487	KY173394	–	–	Crous et al. (2013)
Celerioriella prunicola	CBS 120876T	Prunus persica, necrotic wood	South Africa	GQ154614	GQ154590	KR260453	–	Damm et al. (2010), Úrbez-Torres et al. (2015)
	STEU 6117	Prunus salicina, necrotic wood	South Africa	GQ154616	GQ154596	–	–	Damm et al. (2010)
	STEU 6119	Prunus salicina, necrotic wood	South Africa	GQ154615	GQ154592	–	–	Damm et al. (2010)
Celothelium cinchonarum	F 17105 f	N/A	Costa Rica	DQ329020	–	–	–	Del Prado et al. (2006)
Ciboria americana	KUS-F52240	Chestnut burr	South Korea	JN086702	JN033399	–	–	Han et al. (2014b)
Chalara aurea	CBS 880.73	Abies alba, decaying twig	Switzerland	MH872551	–	–	–	Vu et al. (2019)
Chlorencoelia torta	KUS-F52256	unknown plant, wood	South Korea	JN086703	JN033400	–	–	Han et al. (2014b)
Cistella albidolutea	KUS-F52678	Carex sp., sheath	South Korea	JN086732	JN033429	–	–	Han et al. (2014b)
Cistella sp.	KUS-F52527	unknown plant, corncob	South Korea	JN086722	JN033419	–	–	Han et al. (2014b)
Cudoniella clavus	AFTOL-ID 166	N/A	N/A	DQ470944	DQ491502	–	–	Miadlikowska et al. (2006)
Cyathicula microspora	M267	N/A	Sweden	EU940088	EU940165	–	–	Baral et al. (2009)
Dematioscypha dematiicola	TNS-F-17834	unknown plant, wood	Japan	JN086739	JN033438	–	–	Han et al. (2014b)
Dermea cerasi	KUS-F50981	Prunus sp., bark	South Korea	JN086690	JN033387	–	–	Han et al. (2014b)
Dicephalospora huangshanica (as Lanzia huangshanica)	KUS-F52405	Castanopsis cuspidata var. sieboldii, petioles	South Korea	JN086711	JN033408	–	–	Han et al. (2014b)
Dicephalospora rufocornea	KUS-F52274	unknown plant, branch	South Korea	JN086704	JN033401	–	–	Han et al. (2014b)
Dolabra nepheliae	CBS 122119	Nephelium lappaceum, canker	Hawaii	GU332516	–	–	–	Rossman et al. (2010)
	CBS 123297	Litchi chinensis, twig	Puerto Rico	GU332515	GU345749	–	–	Rossman et al. (2010)
Fabrella tsugae	J. Platt 256	N/A	N/A	AF356694	–	–	–	Lutzoni et al. (2001)
Fungal sp.	E12927C	Coussapo trinervia	Ecuador	–	KF468167	–	–	CA Bascom-Slack et al. unpubl.
Geoglossum nigritum	AFTOL-ID 56	N/A	N/A	AY544650	DQ491490	–	–	AFTOL Consortium unpubl. data
Glutinomyces brunneus	JCM 32230T	Quercus sp., surface-sterilized root	Japan	LC315171	LC218306	–	–	Crous et al. (2017)
Glutinomyces takaragaikensis	JCM 32245T	Quercus sp., surface-sterilized root	Japan	LC315176	LC218290	–	–	Nakamura et al. (2018)
Glutinomyces vulgaris	JCM 32233T	Quercus serrata, surface-sterilized root	Japan	LC315172	LC218288	–	–	Nakamura et al. (2018)
Hamatocanthoscypha laricionis	TNS-F-24336	unknonwn coniferous plant, wood	Japan	JN086755	JN033455	–	–	Han et al. (2014b)
Heyderia abietis	HMAS71954	N/A	China	AY789296	AY789297	–	–	Wang et al. (2005)
Hyalodendriella betulae	CBS 261.82T	Alnus glutinosa	Netherlands	MH873240	EU040232	–	–	Crous et al. (2007), Vu et al. (2019)
Hyaloscypha albohyalina var. albohyalina	TNS-F-17137	unknown plant, wood	Japan	JN086734	JN033431	–	–	Han et al. (2014b)
Hyaloscypha finlandica	CBS 444.86T	Pinus sylvestris, root of seedling	Finland	–	AF486119	KM497130	KM497086	Grünig et al. (2002), Travadon et al. (2015)
Hyaloscyphaceae sp.	ICMP 18979	Nothofagus fusca, leaf	New Zealand	–	JN225935	–	–	Johnston et al. (2012)
	P2809	Microthlaspi perfoliatum, surface-sterilized, asymptomatic root	Germany	–	KT270007	–	–	Glynou et al. (2016)
	UFMGCB9943	Vellozia gigantea, endophyte	Brazil	–	KU727711	–	–	Ferreira et al. (2017)
Hyalopeziza leuconica	KUS-F52474	unknown plant, wood	South Korea	JN086719	JN033416	–	–	Han et al. (2014b)
Hyalopeziza pygmaea	TNS-F-17940	unknown plant, leaf	Japan	JN086748	JN033448	–	–	Han et al. (2014b)
Hyalopeziza sp.	TNS-F-17879	unknown plant, wood	Japan	JN086740	JN033439	–	–	Han et al. (2014b)
Hyaloscypha aureliella	M234	N/A	UK	EU940152	EU940228	–	–	Baral et al. (2009)
Hyaloscypha hepaticicola	M339	N/A	Finland	EU940150	EU940226	–	–	Baral et al. (2009)
Hymenoscyphus caudatus	KUS-F52291	Zelkova serrata, leaf	South Korea	JN086705	JN033402	–	–	Han et al. (2014b)
Hymenoscyphus fructigenus	M159	N/A	Finland	EU940157	EU940233	–	–	Baral et al. (2009)
Hyphodiscus hyaloscyphoides	TNS-F-13588	Betula ermanii, wood	Japan	AB546945	AB546944	–	–	Hosoya et al. (2011)
Hyphodiscus hymeniophilus	TNS-F-31802	unknown plant, wood	Japan	AB546950	AB546951	–	–	Hosoya et al. (2011)
Lachnellula occidentalis	CBS 160.35	Larix decidua	USA	MH867128	MH855618	–	–	Vu et al. (2019)
Lachnellula subtilissima	CBS 196.66	Abies alba	Switzerland	KC492978	KC464640	–	–	RC Hamelin et al. unpubl.
Lachnellula willkommii	CBS 172.35	N/A	USA	KC492982	KC464644	–	–	RC Hamelin et al. unpubl.
Lachnum abnorme	KUS-F52080	unknown plant, wood	South Korea	JN086698	JN033395	–	–	Han et al. (2014b)
Lachnum rhytismatis	FC-2093	Symplocos coreana, leaf	N/A	AB481302	AB481263	–	–	Hosoya et al. (2010)
Lachnum soppittii	FC-2160	unknown plant, leaf	N/A	AB481308	AB481266	–	–	Hosoya et al. (2010)
Lachnum virgineum	AFTOL-ID 49	N/A	N/A	AY544646	DQ491485	–	–	AFTOL Consortium unpubl. data
Lachnum clone	NHPY51	Pyrola sp., root	USA	–	FJ440910	–	–	Hynson and Bruns (2009)
Loramyces macrosporus	CBS 235.53	Equisetum limosum, submerged dead internode	UK	JN086686	JN033383	–	–	Han et al. (2014b)
Microscypha ellisii	KUS-F52663	Carex sp., sheath	South Korea	JN086731	JN033428	–	–	Han et al. (2014b)
Minutiella pruni-avium	GLMC 1624T	Prunus avium, necrotic wood	Germany	MN232925	MN232957	MN232985	–	This study
	GLMC 1667	Prunus avium, necrotic wood	Germany	MN232926	MN232958	MN232986	–	This study
Minutiella tardicola	CBS 121757T	Prunus armeniaca, necrotic wood	South Africa	GQ154619	NR132006	KR260454	–	Damm et al. (2010), Úrbez-Torres et al. (2015)
Minutiella sp.	GLMC 1636	Prunus domestica, necrotic wood	Germany	MN232927	MN232959	–	–	This study
	GLMC 1687	Prunus domestica, necrotic wood	Germany	MN232928	MN232960	MN232987	–	This study
Mollisia ventosa	KUS-F52181	unknown plant, wood	South Korea	JN086700	JN033397	–	–	Han et al. (2014b)
Mollisina uncinata	TNS-F-38901	Quercus sp., leaf	Japan	JN086757	JN033457	–	–	Han et al. (2014b)
Moristroma japonicum	BN1674T	Quercus mongolica var. grossoserrata, branch	Japan	AY254052	AY254052	–	–	Nordén et al. (2005)
Moristroma quercinum	BN1678T	Quercus robur, branch	Sweden	AY254051	AY254051	–	–	Nordén et al. (2005)
Neophaeomoniella eucalypti	CBS 139919T	Eucalyptus globulus, stem	USA	NG058174	KR476749	–	–	Crous et al. (2015)
Neophaeomoniella niveniae	CBS 131316T	Nivenia stokoei, leaf	South Africa	JQ044454	JQ044435	–	–	Crous et al. (2011)
Neophaeomoniella zymoides	CBS 114905T	Pinus densiflora, needle	South Korea	MH874535	MH862975	–	–	Vu et al. (2019)
	CBS 121168	Prunus salicina, necrotic wood	South Africa	GQ154620	GQ154600	–	–	Damm et al. (2010)
Olla millepunctata	CBS 100302	Epifagus virginianus	USA	JN086683	JN033380	–	–	Han et al. (2014b)
Paraphaeomoniella capensis	CBS 123535T	Encephalartos altensteinii, leaf	South Africa	FJ372408	FJ372391	KR260449		Crous et al. (2008), Úrbez-Torres et al. (2015)
Perrotia flammea	JHH4497	herbarium specimen	Switzerland	–	U57988	–	–	Cantrell and Hanlin (1997)
Perrotia distincta	JHH1114	herbarium specimen	USA	–	U57989	–	–	Cantrell and Hanlin (1997)
Pezicula carpinea	KUS-F51029	Carpinus laxiflora, bark	South Korea	JN086691	–	–	–	Han et al. (2014b)
Phaeomoniella chlamydospora	CBS 229.95T	Vitis vinifera	Italy	AF353609	NR155612	AF253968	–	Weber et al 2002, Groenewald et al 2001
	CBS 239.74	Vitis vinifera	USA	MH872585	MH860847	–	–	Vu et al. (2019)
Phaeomoniella pinifoliorum	CBS 114903T	Pinus densiflora, leaf	South Korea	MH874534	MH862974	KR260452		Úrbez-Torres et al. (2015), Vu et al. (2019)
Phialina lachnobrachyoides	KUS-F52576	Tilia sp., leaf	South Korea	JN086727	JN033424	–	–	Han et al. (2014b)
Polydesmia pruinosa	TNS-F-12764	unknown Pyrenomycetes	Japan	JN086753	JN033453	–	–	Han et al. (2014b)
Polyphilus frankenii	REF050T	Juniperus communis, root	Hungary	MG719709	JN859270	–	–	Knapp et al. (2012), Ashrafi et al. (2018)
Polyphilus sieberi	REF052T	Asclepias syriaca, root	Hungary	MG719692	JN859272	–	–	Knapp et al. (2012), Ashrafi et al. (2018)
	TT3A	Hydnobolites sp., ascoma	Hungary	MG719707	MG719689	–	–	Ashrafi et al. (2018)
Proliferodiscus alboviridis	Cantrell GA34	herbarium specimen	USA	–	U57990	–	–	Cantrell and Hanlin (1997)
Proliferodiscus chiangraiensis	MFLU 16-0588T	unknown plant, dead stem	Thailand	MK591985	MK584956	–	–	Ekanayaka et al. (2019)
Proliferodiscus dingleyae	ICMP 21730	Nothofagus sp., dead wood	New Zealand	–	MH682231	–	–	PR Johnston and D Park unpubl.
Proliferodiscus earoleucus	BHI-F624d	unknown plant, broken, hardwood stick	USA	–	MF161304	–	–	Haelewaters et al. (2018)
Proliferodiscus ingens	GLMC 1751T	Prunus avium, necrotic wood	Germany	MN232929	MN232961	–	–	This study
Proliferodiscus inspersus var. magniascus	KUS-F52660	unknown plant, damp rotting branches	Korea	JN086730	JN033427	–	–	Han et al. (2014a, b)
Proliferodiscus pulveraceus	G.M. 2017-03-21.3	Salix cinerea, decaying branch	Luxembourg	MN066320	MN066320	–	–	G Marson unpubl.
Proliferodiscus tricolor	CBS 122000	Quercus robur, trunk	Germany	KC492981	KC464643	–	–	RC Hamelin et al. unpubl.
Proliferodiscus sp.	GLMC 460	Prunus domestica, necrotic wood	Germany	MN232930	MN232962	–	–	This study
	GLMC 470	Prunus domestica, necrotic wood	Germany	MN232931	MN232963	–	–	This study
	GLMC 502	Prunus domestica, necrotic wood	Germany	MN232932	MN232964	–	–	This study
	GLMC 1301	Prunus domestica, necrotic wood	Germany	MN232933	MN232965	–	–	This study
	GLMC 1761	Prunus avium, necrotic wood	Germany	MN232934	MN232966	–	–	This study
	CJL-2014	Rhodiola sachalinensis, leaf	China	–	KJ542332	–	–	Cui et al. (2015)
	TNS-F17436	unknown plant, wood	Japan	JN086752	JN033452	–	–	Han et al. (2014b)
Pseudophaeomoniella oleae	CBS 139191T	Olea europaea, black dicolored xylem	Italy	NG060141	NR137966	–	–	Crous et al. (2015)
Pseudophaeomoniella oleicola	CBS 139192T	Olea europaea, black dicolored xylem	Italy	NG060140	NR137965	–	–	Crous et al. (2015)
Pyrenopeziza sp.	KUS-F52417	Magnolia sieboldii, leaf	South Korea	JN086716	JN033413	–	–	Han et al. (2014b)
Rodwayella citrinula	KUS-F52443	Carex sp., sheath	South Korea	JN086717	JN033414	–	–	Han et al. (2014b)
Scleromitrula shiraiana	Hirayama062001	N/A	N/A	AY789407	AY789408	–	–	Wang et al. (2005)
Trichopeziza sulphurea	KUS-F52218	unknown herbaceous plant, stem	South Korea	JN086701	JN033398	–	–	Han et al. (2014b)
Venturiocistella japonica	TNS-F-18030	Cercidiphyllum japonicum, leaf	Japan	AB546954	JN033447	–	–	Hosoya et al. (2011), Han et al. (2014b)
Venturiocistella sp.	KUS-F52028	Acer pseudosieboldianum, leaf	South Korea	JN086694	JN033391	–	–	Han et al. (2014b)
Vibrissea filisporia	KUS-F52561	Juglans mandshurica, rachis	South Korea	JN086725	JN033422	–	–	Han et al. (2014b)
Vibrissea truncorum	CUP-62562	N/A	USA	AY789402	AY789403	–	–	Wang et al. (2005)
Xenocylindrosporium kirstenboschense	CBS 125545T	Encephalartos friderici-guilielmi, leaf	South Africa	GU229891	GU229890	–	–	Crous et al. (2009)
1AFTOL: Assembling the Fungal Tree of Life project, USA; ATCC: American Type Culture Collection, Manassas, USA; CBS: Culture collection of the Westerdijk Fungal Biodiversity Institute, Utrecht, The Netherlands; CUP: Cornell University, Ithaca, USA; GLMC: Culture collection of Senckenberg Museum of Natural History Görlitz, Görlitz, Germany; ICMP: International Collection of Microorganisms from Pla…
References:
Addy HD, Hambleton S, Currah RS (2000) Distribution and molecular characterization of the root endophyte Phialocephala fortinii along an environmental gradient in the boreal forest of Alberta. Mycological Research 104:1213–1221. https://doi.org/10.1017/S0953756200002896
Ashrafi S, Knapp DG, Blaudez D, Chalot M, Maciá-Vicente JG et al (2018) Inhabiting plant roots, nematodes, and truffles—Polyphilus, a new helotialean genus with two globally distributed species. Mycologia 110:286–299. https://doi.org/10.1080/00275514.2018.1448167
Baral HO, De Sloover JR, Huhtinen S, Laukka T, Stenroos S (2009) An emendation of the genus Hyaloscypha to include Fuscoscypha (Hyaloscyphaceae, Helotiales, Ascomycotina). Karstenia 49:1–17.
Cantrell SA, Hanlin RT (1997) Phylogenetic relationships in the family Hyaloscyphaceae inferred from sequences of ITS regions, 5.8 S ribosomal DNA and morphological characters. Mycologia 89:745–755. https://doi.org/10.1080/00275514.1997.12026841
Chen W, Gray LE, Grau CR (1996) Molecular differentiation of fungi associated with brown stem rot and detection of Phialophora gregata in resistant and susceptible soybean cultivars. Phytopathology 86:140–148.
Crous PW, Braun U, Schubert K, Groenewald JZ (2007) Delimiting Cladosporium from morphologically similar genera. Studies in Mycology 58:33–56. https://doi.org/10.3114/sim.2007.58.02
Crous PW, Wood AR, Okada G, Groenewald JZ (2008) Foliicolous microfungi occurring on Encephalartos. Persoonia 21:135–146. https://doi.org/10.3767/003158508X380612
Crous PW, Verkley GJM, Groenewald JZ (2009) Xenocylindrosporium kirstenboschense. Fungal Planet 44. Persoonia 23:200–201.
Crous PW, Summerell BA, Shivas RG, Romberg M, Mel’nik VA et al (2011) Fungal Planet description sheets: 92–106. Persoonia 27:130–162. https://doi.org/10.3767/003158511X617561
Crous PW, Wingfield MJ, Guarro J, Cheewangkoon R, Van der Bank M et al (2013) Fungal Planet description sheets: 154–213. Persoonia 31:188–296. https://doi.org/10.3767/003158513X675925
Crous PW, Wingfield MJ, Guarro J, Hernández-Restrepo M, Sutton DA et al (2015) Fungal Planet description sheets: 320–370. Persoonia 34:167–266. https://doi.org/10.3767/003158515X688433
Crous PW, Wingfield MJ, Burgess TI, Carnegie AJ, Hardy GJ et al (2017) Fungal Planet description sheets: 625–715. Persoonia 39:270–467. https://doi.org/10.3767/persoonia.2017.39.11
Crous PW, Carnegie AJ, Wingfield MJ, Sharma R, Mughini G et al (2019) Fungal Planet description sheets: 868–950. Persoonia 42:291–473. https://doi.org/10.3767/persoonia.2019.42.11
Cui JL, Guo TT, Ren ZX, Zhang NS, Wang ML (2015) Diversity and antioxidant activity of culturable endophytic fungi from alpine plants of Rhodiola crenulata, R. angusta, and R. sachalinensis. PloS One 10:e0118204. https://doi.org/10.1371/journal.pone.0118204
Damm U, Fourie PH, Crous PW (2010) Coniochaeta (Lecythophora), Collophora gen. nov. and Phaeomoniella species associated with wood necroses of Prunus trees. Persoonia 24:60-80. https://doi.org/10.3767/003158510X500705
Del Prado R, Schmitt I, Kautz S, Palice Z, Lücking R et al (2006) Molecular data place Trypetheliaceae in Dothideomycetes. Mycological Research 110:511–520. https://doi.org/10.1016/j.mycres.2005.08.013
Ekanayaka AH, Hyde KD, Gentekaki E, McKenzie EC, Zhao Q et al (2019) Preliminary classification of Leotiomycetes. Mycosphere 10:310–489. https://doi.org/10.5943/mycosphere/10/1/7
Ferreira AM, Leite LG, Hernandes JL, Harakava R, Padovani CR et al (2018) Colonization of vines by Petri disease fungi, susceptibility of rootstocks to Phaeomoniella chlamydospora and their disinfection. Arquivos do Instituto Biológico 85:1–10. https://doi.org/10.1590/1808-1657000882017
Glynou K, Ali T, Buch AK, Haghi Kia S, Ploch S et al (2016) The local environment determines the assembly of root endophytic fungi at a continental scale. Environmental Microbiology 18:2418–2434. https://doi.org/10.1111/1462-2920.13112
Gramaje D, Mostert L, Armengol J (2011) Characterization of Cadophora luteo-olivacea and C. melinii isolates obtained from grapevines and environmental samples from grapevine nurseries in Spain. Phytopathologia Mediterranea 50:112–126.
Groenewald M, Ji-Chuan K, Crous PW, Gams W (2001) ITS and β-tubulin phylogeny of Phaeoacremonium and Phaeomoniella species. Mycological Research 105:651–657. https://doi.org/10.1017/S0953756201004282
Grünig CR, Sieber TN, Rogers SO, Holdenrieder O (2002) Genetic variability among strains of Phialocephala fortinii and phylogenetic analysis of the genus Phialocephala based on rDNA ITS sequence comparisons. Canadian Journal of Botany 80:1239–1249. https://doi.org/10.1139/b02-115
Gueidan C, Villaseñor CR, De Hoog GS, Gorbushina AA, Untereiner WA et al (2008) A rock-inhabiting ancestor for mutualistic and pathogen-rich fungal lineages. Studies in Mycology 61:111–119. https://doi.org/10.3114/sim.2008.61.11
Haelewaters D, Dirks AC, Kappler LA, Mitchell JK, Quijada L et al (2018) A preliminary checklist of fungi at the Boston Harbor islands. Northeastern Naturalist 25:45–77. https://doi.org/10.1656/045.025.s904
Halleen F, Mostert L, Crous PW (2007) Pathogenicity testing of lesser-known vascular fungi of grapevines. Australasian Plant Pathology 36:277–285. https://doi.org/10.1071/AP07019
Han JG, Sung GH, Shin HD (2014a) Proliferodiscus inspersus var. magniascus and Rodwayella citrinula, two unrecorded taxa of Hyaloscyphaceae (tribe Arachnopezizeae) in Korea. Mycobiology 42:86–91. https://doi.org/10.5941/MYCO.2014.42.1.86
Han JG, Hosoya T, Sung GH, Shin HD (2014b) Phylogenetic reassessment of Hyaloscyphaceae sensu lato (Helotiales, Leotiomycetes) based on multigene analyses. Fungal Biology 118:150–167. https://doi.org/10.1016/j.funbio.2013.11.004
Harrington TC, McNew DL (2003) Phylogenetc analysis places the Phialophora-like anamorph genus Cadophora in the Helotiales. Mycotaxon 87: 141–152.
Hosoya T, Sasagawa R, Hosaka K, Gi-Ho S, Hirayama Y et al (2010) Molecular phylogenetic studies of Lachnum and its allies based on the Japanese material. Mycoscience 51:170–181. https://doi.org/10.1007/s10267-009-0023-1
Hosoya T, Han JG, Sung GH, Hirayama Y, Tanaka K et al (2011) Molecular phylogenetic assessment of the genus Hyphodiscus with description of Hyphodiscus hyaloscyphoides sp. nov. Mycological Progress 10:239–248. https://doi.org/10.1007/s11557-010-0693-2
Hynson NA, Bruns TD (2009) Evidence of a myco-heterotroph in the plant family Ericaceae that lacks mycorrhizal specificity. Proceedings of the Royal Society B: Biological Sciences 276:4053–4059. https://doi.org/10.1098/rspb.2009.1190
Johnston PR, Park D, Manning MA (2010) Neobulgaria alba sp. nov. and its Phialophora-like anamorph in native forests and kiwifruit orchards in New Zealand. Mycotaxon 113:385–396. https://doi.org/10.5248/113.385
Johnston PR, Johansen RB, Williams AF, Wikie JP, Park D (2012) Patterns of fungal diversity in New Zealand Nothofagus forests. Fungal Biology 116:401–412. https://doi.org/10.1016/j.funbio.2011.12.010
Knapp DG, Pintye A, Kovács GM (2012) The dark side is not fastidious–dark septate endophytic fungi of native and invasive plants of semiarid sandy areas. PLoS One 7:e32570. https://doi.org/10.1371/journal.pone.0032570
Langer E (2002) Phylogeny of non-gilled and gilled basidiomycetes: DNA sequence inference, ultrastructure and comparative morphology. Habilitation thesis, University of Tübingen, Germany.
Lutzoni F, Pagel M, Reeb V (2001) Major fungal lineages are derived from lichen symbiotic ancestors. Nature 411:937–940.
Miadlikowska J, Kauff F, Hofstetter V, Fraker E, Grube M et al (2006) New insights into classification and evolution of the Lecanoromycetes (Pezizomycotina, Ascomycota) from phylogenetic analyses of three ribosomal RNA-and two protein-coding genes. Mycologia 98:1088–1103. https://doi.org/10.1080/15572536.2006.11832636
Nakamura N, Hosoya T, Tanaka C, Takeuchi-Kaneko Y (2018) Detection of a root-associated group of Hyaloscyphaceae (Helotiales) species that commonly colonizes Fagaceae roots and description of three new species in genus Glutinomyces. Mycoscience 59:397–408. https://doi.org/10.1016/j.myc.2018.02.010
Navarrete F, Abreo E, Martínez S, Bettucci L, Lupo S (2011) Pathogenicity and molecular detection of Uruguayan isolates of Greeneria uvicola and Cadophora luteo-olivacea associated with grapevine trunk diseases. Phytopathologia Mediterranea 50:166–175.
Nordén B, Sunhede S, Larsson E (2005) New species of Moristroma (Ascomycetes) and phylogenetic position of the genus. Mycological Progress 4: 325–332. https://doi.org/10.1007/s11557-006-0137-1
Prodi A, Sandalo S, Tonti S, Nipoti P, Pisi A (2008) Phialophora-like fungi associated with kiwifruit elephantiasis. Journal of Plant Pathology 90:487–494.
Rossman AY, Schoch CL, Farr DF, Nishijima K, Keith L et al (2010) Dolabra nepheliae on rambutan and lychee represents a novel lineage of phytopathogenic Eurotiomycetes. Mycoscience 51:300–309. https://doi.org/10.1007/s10267-010-0042-y
Travadon R, Lawrence DP, Rooney-Latham S, Gubler WD, Wilcox WF et al (2015) Cadophora species associated with wood-decay of grapevine in North America. Fungal Biology 119:53–66. https://doi.org/10.1016/j.funbio.2014.11.002
Úrbez-Torres JR, Haag P, Bowen P, O'Gorman DT (2014) Grapevine trunk diseases in British Columbia: incidence and characterization of the fungal pathogens associated with esca and Petri diseases of grapevine. Plant Disease 98:469–482. https://doi.org/10.1094/PDIS-05-13-0523-RE
Úrbez-Torres JR, Haag P, Bowen P, Lowery T, O’Gorman DT (2015) Development of a DNA macroarray for the detection and identification of fungal pathogens causing decline of young grapevines. Phytopathology 105:1373–1388. https://doi.org/10.1094/PHYTO-03-15-0069-R
Vu D, Groenewald M, De Vries M, Gehrmann T, Stielow B et al (2019) Large-scale generation and analysis of filamentous fungal DNA barcodes boosts coverage for kingdom fungi and reveals thresholds for fungal species and higher taxon delimitation. Studies in Mycology 92:135–154. https://doi.org/10.1016/j.simyco.2018.05.001
Walsh E, Duan W, Mehdi M, Naphri K, Khiste S et al (2018) Cadophora meredithiae and C. interclivum, new species from roots of sedge and spruce in a western Canada subalpine forest. Mycologia 110:201–214.
Wang Z, Binder M, Hibbett DS (2005) Life history and systematics of the aquatic discomycete Mitrula (Helotiales, Ascomycota) based on cultural, morphological, and molecular studies. American Journal of Botany 92:1565–1574. https://doi.org/10.3732/ajb.92.9.1565
Weber E, Görke C, Begerow D (2002) The Lecythophora-Coniochaeta complex: II. Molecular studies based on sequences of the large subunit of ribosomal DNA. Nova Hedwigia 74:187–200. https://doi.org/10.1127/0029-5035/2002/0074-0187
